# Supplementary material for: Bio-informatics analysis of a gene co-expression module in adipose tissue containing the diet-responsive gene Nnat
Source: BMC Syst Biol. 2010 Dec 27;4:175. doi: 10.1186/1752-0509-4-175 (PMC3022651; doi:10.1186/1752-0509-4-175)
Supplement: Additional file 2 — SupplementaryTable5 [file 1752-0509-4-175-S2.XLS]

## Sheet: GSEA_Yes.mice
GSEA on Kegg with FDR < 0.05, Core enrichment gene regarding to Nnat
GENE.SYMBOL	RANK.METRIC.SCORE	RUNNING.ES	Pathway	dataset
PSMA7	-0.703457	-0.681797	HSA03050_PROTEASOME	DGAP
PSMD6	-0.705054	-0.621208	HSA03050_PROTEASOME	DGAP
PSMA3	-0.71358	-0.566981	HSA03050_PROTEASOME	DGAP
PSMD1	-0.725141	-0.51885	HSA03050_PROTEASOME	DGAP
PSMB7	-0.725446	-0.455555	HSA03050_PROTEASOME	DGAP
PSMC3	-0.737449	-0.404806	HSA03050_PROTEASOME	DGAP
PSMB4	-0.752624	-0.357366	HSA03050_PROTEASOME	DGAP
PSMB1	-0.777954	-0.314513	HSA03050_PROTEASOME	DGAP
PSMA4	-0.782073	-0.249985	HSA03050_PROTEASOME	DGAP
PSMA6	-0.785075	-0.18365	HSA03050_PROTEASOME	DGAP
PSMA2	-0.808035	-0.126433	HSA03050_PROTEASOME	DGAP
PSMB2	-0.842138	-0.0662407	HSA03050_PROTEASOME	DGAP
PSMA5	-0.854808	0.00463388	HSA03050_PROTEASOME	DGAP
NDUFB10	-0.419006	-0.397093	HSA00190_OXIDATIVE_PHOSPHORYLATION	DGAP
SDHD	-0.431628	-0.394084	HSA00190_OXIDATIVE_PHOSPHORYLATION	DGAP
NDUFB3	-0.437932	-0.385879	HSA00190_OXIDATIVE_PHOSPHORYLATION	DGAP
NDUFB2	-0.455476	-0.387219	HSA00190_OXIDATIVE_PHOSPHORYLATION	DGAP
ATP5O	-0.466838	-0.381654	HSA00190_OXIDATIVE_PHOSPHORYLATION	DGAP
NDUFA9	-0.481656	-0.3763	HSA00190_OXIDATIVE_PHOSPHORYLATION	DGAP
NDUFS1	-0.485285	-0.364885	HSA00190_OXIDATIVE_PHOSPHORYLATION	DGAP
ATP6V1A	-0.518637	-0.378569	HSA00190_OXIDATIVE_PHOSPHORYLATION	DGAP
NDUFC1	-0.524075	-0.369516	HSA00190_OXIDATIVE_PHOSPHORYLATION	DGAP
NDUFV2	-0.528327	-0.360971	HSA00190_OXIDATIVE_PHOSPHORYLATION	DGAP
NDUFA5	-0.544501	-0.363893	HSA00190_OXIDATIVE_PHOSPHORYLATION	DGAP
NDUFB11	-0.563976	-0.361876	HSA00190_OXIDATIVE_PHOSPHORYLATION	DGAP
NDUFB5	-0.57765	-0.361672	HSA00190_OXIDATIVE_PHOSPHORYLATION	DGAP
NDUFAB1	-0.584357	-0.352183	HSA00190_OXIDATIVE_PHOSPHORYLATION	DGAP
ATP5C1	-0.595466	-0.346461	HSA00190_OXIDATIVE_PHOSPHORYLATION	DGAP
NDUFA2	-0.60207	-0.333966	HSA00190_OXIDATIVE_PHOSPHORYLATION	DGAP
NDUFS2	-0.613968	-0.32992	HSA00190_OXIDATIVE_PHOSPHORYLATION	DGAP
UQCRQ	-0.619761	-0.321006	HSA00190_OXIDATIVE_PHOSPHORYLATION	DGAP
UQCRB	-0.623688	-0.307905	HSA00190_OXIDATIVE_PHOSPHORYLATION	DGAP
COX7C	-0.62418	-0.291025	HSA00190_OXIDATIVE_PHOSPHORYLATION	DGAP
ATP5L	-0.637319	-0.288207	HSA00190_OXIDATIVE_PHOSPHORYLATION	DGAP
ATP6AP1	-0.639312	-0.27404	HSA00190_OXIDATIVE_PHOSPHORYLATION	DGAP
COX6C	-0.641197	-0.256997	HSA00190_OXIDATIVE_PHOSPHORYLATION	DGAP
UQCRC2	-0.641931	-0.23962	HSA00190_OXIDATIVE_PHOSPHORYLATION	DGAP
ATP6V1B2	-0.643241	-0.225656	HSA00190_OXIDATIVE_PHOSPHORYLATION	DGAP
COX17	-0.652816	-0.219893	HSA00190_OXIDATIVE_PHOSPHORYLATION	DGAP
NDUFS3	-0.653973	-0.202492	HSA00190_OXIDATIVE_PHOSPHORYLATION	DGAP
NDUFA3	-0.654054	-0.184775	HSA00190_OXIDATIVE_PHOSPHORYLATION	DGAP
ATP5A1	-0.664878	-0.179301	HSA00190_OXIDATIVE_PHOSPHORYLATION	DGAP
NDUFB6	-0.670245	-0.164894	HSA00190_OXIDATIVE_PHOSPHORYLATION	DGAP
NDUFS5	-0.670481	-0.146402	HSA00190_OXIDATIVE_PHOSPHORYLATION	DGAP
NDUFA8	-0.672293	-0.128801	HSA00190_OXIDATIVE_PHOSPHORYLATION	DGAP
ATP6V1D	-0.676089	-0.115798	HSA00190_OXIDATIVE_PHOSPHORYLATION	DGAP
COX6A1	-0.67856	-0.0992752	HSA00190_OXIDATIVE_PHOSPHORYLATION	DGAP
ATP6V1G1	-0.697304	-0.101361	HSA00190_OXIDATIVE_PHOSPHORYLATION	DGAP
ATP5J	-0.700815	-0.0842145	HSA00190_OXIDATIVE_PHOSPHORYLATION	DGAP
NDUFA7	-0.711639	-0.0727241	HSA00190_OXIDATIVE_PHOSPHORYLATION	DGAP
COX7A2	-0.717147	-0.0607655	HSA00190_OXIDATIVE_PHOSPHORYLATION	DGAP
NDUFB7	-0.724941	-0.049843	HSA00190_OXIDATIVE_PHOSPHORYLATION	DGAP
ATP6V1C1	-0.733569	-0.0402469	HSA00190_OXIDATIVE_PHOSPHORYLATION	DGAP
UQCRH	-0.738637	-0.0248624	HSA00190_OXIDATIVE_PHOSPHORYLATION	DGAP
COX7B	-0.762979	-0.0313799	HSA00190_OXIDATIVE_PHOSPHORYLATION	DGAP
COX5B	-0.774485	-0.0209499	HSA00190_OXIDATIVE_PHOSPHORYLATION	DGAP
NDUFA11	-0.776415	-0.000741748	HSA00190_OXIDATIVE_PHOSPHORYLATION	DGAP
ATP5E	-0.778669	0.0192159	HSA00190_OXIDATIVE_PHOSPHORYLATION	DGAP
ATP6V1H	-0.791133	0.0313676	HSA00190_OXIDATIVE_PHOSPHORYLATION	DGAP
RPL8	-0.299266	-0.46031	HSA03010_RIBOSOME	DGAP
RPL37A	-0.304472	-0.442951	HSA03010_RIBOSOME	DGAP
RPL41	-0.383137	-0.453095	HSA03010_RIBOSOME	DGAP
RPS16	-0.404243	-0.439566	HSA03010_RIBOSOME	DGAP
RPL13	-0.448311	-0.44026	HSA03010_RIBOSOME	DGAP
RPS26	-0.474816	-0.428404	HSA03010_RIBOSOME	DGAP
RPS5	-0.528782	-0.442845	HSA03010_RIBOSOME	DGAP
RPS18	-0.543134	-0.422578	HSA03010_RIBOSOME	DGAP
RPS23	-0.549156	-0.394175	HSA03010_RIBOSOME	DGAP
RPL21	-0.585137	-0.389502	HSA03010_RIBOSOME	DGAP
RPL7	-0.590717	-0.356884	HSA03010_RIBOSOME	DGAP
RPS3A	-0.619182	-0.348168	HSA03010_RIBOSOME	DGAP
RPL37	-0.645481	-0.340554	HSA03010_RIBOSOME	DGAP
RPL6	-0.64643	-0.300023	HSA03010_RIBOSOME	DGAP
RPL3	-0.651066	-0.263843	HSA03010_RIBOSOME	DGAP
RPS7	-0.651314	-0.222688	HSA03010_RIBOSOME	DGAP
RPS27	-0.654681	-0.185657	HSA03010_RIBOSOME	DGAP
RPL23A	-0.669093	-0.15793	HSA03010_RIBOSOME	DGAP
RPL10A	-0.674481	-0.122109	HSA03010_RIBOSOME	DGAP
RPS28	-0.679179	-0.084126	HSA03010_RIBOSOME	DGAP
RPL22L1	-0.696872	-0.0586477	HSA03010_RIBOSOME	DGAP
RPS8	-0.711842	-0.0263195	HSA03010_RIBOSOME	DGAP
RPL19	-0.714791	0.0158073	HSA03010_RIBOSOME	DGAP
RPL26	-0.726982	0.0475566	HSA03010_RIBOSOME	DGAP
RPS15A	-0.800245	0.0263485	HSA03010_RIBOSOME	DGAP
HTR1D	0.732818	0.0275084	HSA04080_NEUROACTIVE_LIGAND_RECEPTOR_INTERACTION	DGAP
GALR3	0.72949	0.0884451	HSA04080_NEUROACTIVE_LIGAND_RECEPTOR_INTERACTION	DGAP
EDG3	0.721449	0.144669	HSA04080_NEUROACTIVE_LIGAND_RECEPTOR_INTERACTION	DGAP
THRA	0.705458	0.191474	HSA04080_NEUROACTIVE_LIGAND_RECEPTOR_INTERACTION	DGAP
CCKBR	0.692854	0.242452	HSA04080_NEUROACTIVE_LIGAND_RECEPTOR_INTERACTION	DGAP
GPR50	0.677644	0.293049	HSA04080_NEUROACTIVE_LIGAND_RECEPTOR_INTERACTION	DGAP
EDG5	0.644188	0.327466	HSA04080_NEUROACTIVE_LIGAND_RECEPTOR_INTERACTION	DGAP
TSPO	0.640265	0.380722	HSA04080_NEUROACTIVE_LIGAND_RECEPTOR_INTERACTION	DGAP
HTR5A	0.613771	0.415923	HSA04080_NEUROACTIVE_LIGAND_RECEPTOR_INTERACTION	DGAP
MC5R	0.584001	0.447325	HSA04080_NEUROACTIVE_LIGAND_RECEPTOR_INTERACTION	DGAP
MAS1	0.565769	0.486436	HSA04080_NEUROACTIVE_LIGAND_RECEPTOR_INTERACTION	DGAP
P2RX1	0.553438	0.527579	HSA04080_NEUROACTIVE_LIGAND_RECEPTOR_INTERACTION	DGAP
ADORA2A	0.526837	0.555606	HSA04080_NEUROACTIVE_LIGAND_RECEPTOR_INTERACTION	DGAP
RPL32	-0.197157	-0.522911	HSA03010_RIBOSOME	GSE4671
FAU	-0.213017	-0.520966	HSA03010_RIBOSOME	GSE4671
RPS24	-0.222758	-0.516693	HSA03010_RIBOSOME	GSE4671
RPS9	-0.224909	-0.510494	HSA03010_RIBOSOME	GSE4671
RPL27A	-0.236124	-0.509049	HSA03010_RIBOSOME	GSE4671
RPL37A	-0.237712	-0.501417	HSA03010_RIBOSOME	GSE4671
RPS10	-0.247396	-0.49802	HSA03010_RIBOSOME	GSE4671
RPL28	-0.264138	-0.494912	HSA03010_RIBOSOME	GSE4671
RPL41	-0.320484	-0.509149	HSA03010_RIBOSOME	GSE4671
RPL36A	-0.35498	-0.511946	HSA03010_RIBOSOME	GSE4671
RPL37	-0.390817	-0.515241	HSA03010_RIBOSOME	GSE4671
RPL18	-0.432963	-0.520101	HSA03010_RIBOSOME	GSE4671
RPL19	-0.447723	-0.511909	HSA03010_RIBOSOME	GSE4671
RPL18A	-0.462381	-0.504361	HSA03010_RIBOSOME	GSE4671
RPL22L1	-0.462537	-0.488678	HSA03010_RIBOSOME	GSE4671
RPL21	-0.462669	-0.47299	HSA03010_RIBOSOME	GSE4671
RPL39	-0.474818	-0.463024	HSA03010_RIBOSOME	GSE4671
RPS5	-0.479055	-0.44892	HSA03010_RIBOSOME	GSE4671
RPL8	-0.499489	-0.442967	HSA03010_RIBOSOME	GSE4671
RPL23A	-0.540191	-0.447472	HSA03010_RIBOSOME	GSE4671
RPS15A	-0.595532	-0.459229	HSA03010_RIBOSOME	GSE4671
RPS2	-0.608332	-0.446019	HSA03010_RIBOSOME	GSE4671
RPL6	-0.627883	-0.434286	HSA03010_RIBOSOME	GSE4671
RPS11	-0.63769	-0.41894	HSA03010_RIBOSOME	GSE4671
RPS26	-0.643583	-0.400541	HSA03010_RIBOSOME	GSE4671
RPS27	-0.670061	-0.394082	HSA03010_RIBOSOME	GSE4671
RPL12	-0.675151	-0.375326	HSA03010_RIBOSOME	GSE4671
RPL13A	-0.681285	-0.355791	HSA03010_RIBOSOME	GSE4671
RPL10A	-0.686125	-0.336236	HSA03010_RIBOSOME	GSE4671
RPS21	-0.69035	-0.315823	HSA03010_RIBOSOME	GSE4671
RPS28	-0.735653	-0.320832	HSA03010_RIBOSOME	GSE4671
RPSA	-0.750335	-0.304662	HSA03010_RIBOSOME	GSE4671
RPL35A	-0.758906	-0.285776	HSA03010_RIBOSOME	GSE4671
RPS16	-0.770826	-0.268626	HSA03010_RIBOSOME	GSE4671
RPS23	-0.774366	-0.244652	HSA03010_RIBOSOME	GSE4671
RPS3A	-0.782381	-0.223544	HSA03010_RIBOSOME	GSE4671
RPL36AL	-0.785143	-0.198919	HSA03010_RIBOSOME	GSE4671
RPL14	-0.790375	-0.176256	HSA03010_RIBOSOME	GSE4671
RPS18	-0.806145	-0.160048	HSA03010_RIBOSOME	GSE4671
RPL13	-0.813692	-0.137307	HSA03010_RIBOSOME	GSE4671
RPL26	-0.823245	-0.117238	HSA03010_RIBOSOME	GSE4671
RPS7	-0.824605	-0.0909902	HSA03010_RIBOSOME	GSE4671
RPS3	-0.84283	-0.0788153	HSA03010_RIBOSOME	GSE4671
RPL7	-0.846799	-0.0548099	HSA03010_RIBOSOME	GSE4671
RPS20	-0.867716	-0.0396516	HSA03010_RIBOSOME	GSE4671
RPL35	-0.876217	-0.0162177	HSA03010_RIBOSOME	GSE4671
RPS8	-0.880318	0.00963739	HSA03010_RIBOSOME	GSE4671
RPL31	-0.93989	0.00670367	HSA03010_RIBOSOME	GSE4671
ARF3	-0.478365	-0.459408	HSA05110_CHOLERA_INFECTION	GSE4671
ATP6V1D	-0.514252	-0.448492	HSA05110_CHOLERA_INFECTION	GSE4671
ADCY3	-0.535018	-0.430576	HSA05110_CHOLERA_INFECTION	GSE4671
SEC61G	-0.537504	-0.402425	HSA05110_CHOLERA_INFECTION	GSE4671
ATP6V0B	-0.574961	-0.391216	HSA05110_CHOLERA_INFECTION	GSE4671
ATP6V1H	-0.576036	-0.359614	HSA05110_CHOLERA_INFECTION	GSE4671
ATP6V0A1	-0.610181	-0.345568	HSA05110_CHOLERA_INFECTION	GSE4671
ERO1L	-0.670784	-0.34318	HSA05110_CHOLERA_INFECTION	GSE4671
ATP6V0C	-0.70564	-0.327168	HSA05110_CHOLERA_INFECTION	GSE4671
PDIA4	-0.761211	-0.322386	HSA05110_CHOLERA_INFECTION	GSE4671
ARF1	-0.809996	-0.311585	HSA05110_CHOLERA_INFECTION	GSE4671
ATP6V0D2	-0.827192	-0.279341	HSA05110_CHOLERA_INFECTION	GSE4671
SEC61B	-0.892496	-0.282518	HSA05110_CHOLERA_INFECTION	GSE4671
PLCG2	-0.907366	-0.24078	HSA05110_CHOLERA_INFECTION	GSE4671
SEC61A1	-0.909468	-0.191103	HSA05110_CHOLERA_INFECTION	GSE4671
ACTG1	-0.911926	-0.141287	HSA05110_CHOLERA_INFECTION	GSE4671
ATP6V1A	-0.93521	-0.0996865	HSA05110_CHOLERA_INFECTION	GSE4671
ATP6V1C1	-0.946688	-0.0494766	HSA05110_CHOLERA_INFECTION	GSE4671
ARF6	-0.958908	0.000426581	HSA05110_CHOLERA_INFECTION	GSE4671
CHUK	-0.415655	-0.417517	HSA05120_EPITHELIAL_CELL_SIGNALING_IN_HELICOBACTER_PYLORI_INFECTION	GSE4671
MAPK8	-0.453892	-0.414562	HSA05120_EPITHELIAL_CELL_SIGNALING_IN_HELICOBACTER_PYLORI_INFECTION	GSE4671
MAP2K4	-0.502587	-0.416896	HSA05120_EPITHELIAL_CELL_SIGNALING_IN_HELICOBACTER_PYLORI_INFECTION	GSE4671
ATP6V1D	-0.514252	-0.39847	HSA05120_EPITHELIAL_CELL_SIGNALING_IN_HELICOBACTER_PYLORI_INFECTION	GSE4671
CXCL1	-0.537029	-0.387389	HSA05120_EPITHELIAL_CELL_SIGNALING_IN_HELICOBACTER_PYLORI_INFECTION	GSE4671
ATP6V0B	-0.574961	-0.382666	HSA05120_EPITHELIAL_CELL_SIGNALING_IN_HELICOBACTER_PYLORI_INFECTION	GSE4671
ATP6V1H	-0.576036	-0.35682	HSA05120_EPITHELIAL_CELL_SIGNALING_IN_HELICOBACTER_PYLORI_INFECTION	GSE4671
NFKBIA	-0.593392	-0.33857	HSA05120_EPITHELIAL_CELL_SIGNALING_IN_HELICOBACTER_PYLORI_INFECTION	GSE4671
ATP6AP1	-0.60169	-0.315379	HSA05120_EPITHELIAL_CELL_SIGNALING_IN_HELICOBACTER_PYLORI_INFECTION	GSE4671
ATP6V0A1	-0.610181	-0.293218	HSA05120_EPITHELIAL_CELL_SIGNALING_IN_HELICOBACTER_PYLORI_INFECTION	GSE4671
MAPK9	-0.629946	-0.273701	HSA05120_EPITHELIAL_CELL_SIGNALING_IN_HELICOBACTER_PYLORI_INFECTION	GSE4671
ATP6V0C	-0.70564	-0.290544	HSA05120_EPITHELIAL_CELL_SIGNALING_IN_HELICOBACTER_PYLORI_INFECTION	GSE4671
CDC42	-0.742649	-0.27933	HSA05120_EPITHELIAL_CELL_SIGNALING_IN_HELICOBACTER_PYLORI_INFECTION	GSE4671
NFKB1	-0.748715	-0.249467	HSA05120_EPITHELIAL_CELL_SIGNALING_IN_HELICOBACTER_PYLORI_INFECTION	GSE4671
CCL5	-0.759752	-0.223078	HSA05120_EPITHELIAL_CELL_SIGNALING_IN_HELICOBACTER_PYLORI_INFECTION	GSE4671
JUN	-0.765931	-0.191562	HSA05120_EPITHELIAL_CELL_SIGNALING_IN_HELICOBACTER_PYLORI_INFECTION	GSE4671
TCIRG1	-0.793533	-0.175284	HSA05120_EPITHELIAL_CELL_SIGNALING_IN_HELICOBACTER_PYLORI_INFECTION	GSE4671
ATP6V1B2	-0.825567	-0.161366	HSA05120_EPITHELIAL_CELL_SIGNALING_IN_HELICOBACTER_PYLORI_INFECTION	GSE4671
ATP6V0D2	-0.827192	-0.124162	HSA05120_EPITHELIAL_CELL_SIGNALING_IN_HELICOBACTER_PYLORI_INFECTION	GSE4671
IKBKB	-0.846363	-0.103869	HSA05120_EPITHELIAL_CELL_SIGNALING_IN_HELICOBACTER_PYLORI_INFECTION	GSE4671
ADAM17	-0.880012	-0.0877117	HSA05120_EPITHELIAL_CELL_SIGNALING_IN_HELICOBACTER_PYLORI_INFECTION	GSE4671
PLCG2	-0.907366	-0.0648755	HSA05120_EPITHELIAL_CELL_SIGNALING_IN_HELICOBACTER_PYLORI_INFECTION	GSE4671
ATP6V1A	-0.93521	-0.03605	HSA05120_EPITHELIAL_CELL_SIGNALING_IN_HELICOBACTER_PYLORI_INFECTION	GSE4671
ATP6V1C1	-0.946688	0.0046988	HSA05120_EPITHELIAL_CELL_SIGNALING_IN_HELICOBACTER_PYLORI_INFECTION	GSE4671
PSMB3	-0.247994	-0.480906	HSA03050_PROTEASOME	GSE4671
PSMD12	-0.263152	-0.460751	HSA03050_PROTEASOME	GSE4671
PSMC2	-0.340004	-0.461847	HSA03050_PROTEASOME	GSE4671
PSMA3	-0.374729	-0.44246	HSA03050_PROTEASOME	GSE4671
PSMA6	-0.433719	-0.42912	HSA03050_PROTEASOME	GSE4671
PSMD6	-0.501529	-0.416584	HSA03050_PROTEASOME	GSE4671
PSMB1	-0.508845	-0.370973	HSA03050_PROTEASOME	GSE4671
PSMB6	-0.567952	-0.351421	HSA03050_PROTEASOME	GSE4671
PSMA1	-0.596099	-0.311728	HSA03050_PROTEASOME	GSE4671
PSMC3	-0.626272	-0.268744	HSA03050_PROTEASOME	GSE4671
PSMA7	-0.643697	-0.218283	HSA03050_PROTEASOME	GSE4671
PSMD13	-0.651159	-0.160722	HSA03050_PROTEASOME	GSE4671
PSMA5	-0.7179	-0.136592	HSA03050_PROTEASOME	GSE4671
PSMA4	-0.781079	-0.106463	HSA03050_PROTEASOME	GSE4671
PSMA2	-0.787953	-0.0374773	HSA03050_PROTEASOME	GSE4671
PSMB4	-0.794194	0.0335214	HSA03050_PROTEASOME	GSE4671
PSMB5	-0.812257	0.0984236	HSA03050_PROTEASOME	GSE4671
FYN	-0.45961	-0.442849	HSA05131_PATHOGENIC_ESCHERICHIA_COLI_INFECTION_EPEC	GSE4671
NCK2	-0.479454	-0.414773	HSA05131_PATHOGENIC_ESCHERICHIA_COLI_INFECTION_EPEC	GSE4671
ACTB	-0.530873	-0.398992	HSA05131_PATHOGENIC_ESCHERICHIA_COLI_INFECTION_EPEC	GSE4671
TUBB	-0.646071	-0.413757	HSA05131_PATHOGENIC_ESCHERICHIA_COLI_INFECTION_EPEC	GSE4671
CD14	-0.68058	-0.379258	HSA05131_PATHOGENIC_ESCHERICHIA_COLI_INFECTION_EPEC	GSE4671
CDC42	-0.742649	-0.359883	HSA05131_PATHOGENIC_ESCHERICHIA_COLI_INFECTION_EPEC	GSE4671
NCL	-0.811821	-0.344965	HSA05131_PATHOGENIC_ESCHERICHIA_COLI_INFECTION_EPEC	GSE4671
ROCK1	-0.848026	-0.308774	HSA05131_PATHOGENIC_ESCHERICHIA_COLI_INFECTION_EPEC	GSE4671
YWHAZ	-0.876441	-0.257911	HSA05131_PATHOGENIC_ESCHERICHIA_COLI_INFECTION_EPEC	GSE4671
ARPC5	-0.906201	-0.205479	HSA05131_PATHOGENIC_ESCHERICHIA_COLI_INFECTION_EPEC	GSE4671
ACTG1	-0.911926	-0.135675	HSA05131_PATHOGENIC_ESCHERICHIA_COLI_INFECTION_EPEC	GSE4671
TLR4	-0.941829	-0.0719623	HSA05131_PATHOGENIC_ESCHERICHIA_COLI_INFECTION_EPEC	GSE4671
TUBB6	-0.957658	0.000994512	HSA05131_PATHOGENIC_ESCHERICHIA_COLI_INFECTION_EPEC	GSE4671
NFKB1	-0.748715	-0.391073	HSA04662_B_CELL_RECEPTOR_SIGNALING_PATHWAY	GSE4671
RAC2	-0.753712	-0.358337	HSA04662_B_CELL_RECEPTOR_SIGNALING_PATHWAY	GSE4671
JUN	-0.765931	-0.329557	HSA04662_B_CELL_RECEPTOR_SIGNALING_PATHWAY	GSE4671
PPP3CA	-0.768434	-0.293257	HSA04662_B_CELL_RECEPTOR_SIGNALING_PATHWAY	GSE4671
BCL10	-0.804467	-0.280518	HSA04662_B_CELL_RECEPTOR_SIGNALING_PATHWAY	GSE4671
SYK	-0.809182	-0.243789	HSA04662_B_CELL_RECEPTOR_SIGNALING_PATHWAY	GSE4671
PTPN6	-0.827672	-0.218676	HSA04662_B_CELL_RECEPTOR_SIGNALING_PATHWAY	GSE4671
BLNK	-0.835043	-0.184666	HSA04662_B_CELL_RECEPTOR_SIGNALING_PATHWAY	GSE4671
IKBKB	-0.846363	-0.15494	HSA04662_B_CELL_RECEPTOR_SIGNALING_PATHWAY	GSE4671
KRAS	-0.848751	-0.115281	HSA04662_B_CELL_RECEPTOR_SIGNALING_PATHWAY	GSE4671
INPP5D	-0.85095	-0.0752291	HSA04662_B_CELL_RECEPTOR_SIGNALING_PATHWAY	GSE4671
PLCG2	-0.907366	-0.0711153	HSA04662_B_CELL_RECEPTOR_SIGNALING_PATHWAY	GSE4671
FOS	-0.952894	-0.0448575	HSA04662_B_CELL_RECEPTOR_SIGNALING_PATHWAY	GSE4671
NRAS	-0.957948	0.000711394	HSA04662_B_CELL_RECEPTOR_SIGNALING_PATHWAY	GSE4671
FYN	-0.45961	-0.442849	HSA05130_PATHOGENIC_ESCHERICHIA_COLI_INFECTION_EHEC	GSE4671
NCK2	-0.479454	-0.414773	HSA05130_PATHOGENIC_ESCHERICHIA_COLI_INFECTION_EHEC	GSE4671
ACTB	-0.530873	-0.398992	HSA05130_PATHOGENIC_ESCHERICHIA_COLI_INFECTION_EHEC	GSE4671
TUBB	-0.646071	-0.413757	HSA05130_PATHOGENIC_ESCHERICHIA_COLI_INFECTION_EHEC	GSE4671
CD14	-0.68058	-0.379258	HSA05130_PATHOGENIC_ESCHERICHIA_COLI_INFECTION_EHEC	GSE4671
CDC42	-0.742649	-0.359883	HSA05130_PATHOGENIC_ESCHERICHIA_COLI_INFECTION_EHEC	GSE4671
NCL	-0.811821	-0.344965	HSA05130_PATHOGENIC_ESCHERICHIA_COLI_INFECTION_EHEC	GSE4671
ROCK1	-0.848026	-0.308774	HSA05130_PATHOGENIC_ESCHERICHIA_COLI_INFECTION_EHEC	GSE4671
YWHAZ	-0.876441	-0.257911	HSA05130_PATHOGENIC_ESCHERICHIA_COLI_INFECTION_EHEC	GSE4671
ARPC5	-0.906201	-0.205479	HSA05130_PATHOGENIC_ESCHERICHIA_COLI_INFECTION_EHEC	GSE4671
ACTG1	-0.911926	-0.135675	HSA05130_PATHOGENIC_ESCHERICHIA_COLI_INFECTION_EHEC	GSE4671
TLR4	-0.941829	-0.0719623	HSA05130_PATHOGENIC_ESCHERICHIA_COLI_INFECTION_EHEC	GSE4671
TUBB6	-0.957658	0.000994512	HSA05130_PATHOGENIC_ESCHERICHIA_COLI_INFECTION_EHEC	GSE4671
RFX5	-0.449527	-0.435996	HSA04612_ANTIGEN_PROCESSING_AND_PRESENTATION	GSE4671
CREB1	-0.465482	-0.403659	HSA04612_ANTIGEN_PROCESSING_AND_PRESENTATION	GSE4671
HSP90AA1	-0.54996	-0.40092	HSA04612_ANTIGEN_PROCESSING_AND_PRESENTATION	GSE4671
CANX	-0.594894	-0.374754	HSA04612_ANTIGEN_PROCESSING_AND_PRESENTATION	GSE4671
PDIA3	-0.62459	-0.335881	HSA04612_ANTIGEN_PROCESSING_AND_PRESENTATION	GSE4671
CTSB	-0.62851	-0.282319	HSA04612_ANTIGEN_PROCESSING_AND_PRESENTATION	GSE4671
TAP1	-0.655064	-0.240895	HSA04612_ANTIGEN_PROCESSING_AND_PRESENTATION	GSE4671
CALR	-0.751316	-0.238393	HSA04612_ANTIGEN_PROCESSING_AND_PRESENTATION	GSE4671
LGMN	-0.778475	-0.188902	HSA04612_ANTIGEN_PROCESSING_AND_PRESENTATION	GSE4671
IFI30	-0.845942	-0.170368	HSA04612_ANTIGEN_PROCESSING_AND_PRESENTATION	GSE4671
HSPA5	-0.881921	-0.119118	HSA04612_ANTIGEN_PROCESSING_AND_PRESENTATION	GSE4671
CTSS	-0.893952	-0.0489119	HSA04612_ANTIGEN_PROCESSING_AND_PRESENTATION	GSE4671
NFYA	-0.906879	0.0227209	HSA04612_ANTIGEN_PROCESSING_AND_PRESENTATION	GSE4671
IVD	0.958887	0.036193	HSA00280_VALINE_LEUCINE_AND_ISOLEUCINE_DEGRADATION	GSE4671
AUH	0.958422	0.0733639	HSA00280_VALINE_LEUCINE_AND_ISOLEUCINE_DEGRADATION	GSE4671
PCCB	0.955342	0.109846	HSA00280_VALINE_LEUCINE_AND_ISOLEUCINE_DEGRADATION	GSE4671
ALDH2	0.94935	0.145668	HSA00280_VALINE_LEUCINE_AND_ISOLEUCINE_DEGRADATION	GSE4671
BCKDHB	0.947736	0.182422	HSA00280_VALINE_LEUCINE_AND_ISOLEUCINE_DEGRADATION	GSE4671
MUT	0.946391	0.218414	HSA00280_VALINE_LEUCINE_AND_ISOLEUCINE_DEGRADATION	GSE4671
MCCC1	0.938706	0.252398	HSA00280_VALINE_LEUCINE_AND_ISOLEUCINE_DEGRADATION	GSE4671
ALDH6A1	0.936562	0.288149	HSA00280_VALINE_LEUCINE_AND_ISOLEUCINE_DEGRADATION	GSE4671
BCKDHA	0.929453	0.321062	HSA00280_VALINE_LEUCINE_AND_ISOLEUCINE_DEGRADATION	GSE4671
PCCA	0.928217	0.356914	HSA00280_VALINE_LEUCINE_AND_ISOLEUCINE_DEGRADATION	GSE4671
HIBADH	0.910234	0.382818	HSA00280_VALINE_LEUCINE_AND_ISOLEUCINE_DEGRADATION	GSE4671
MCCC2	0.892263	0.407311	HSA00280_VALINE_LEUCINE_AND_ISOLEUCINE_DEGRADATION	GSE4671
EHHADH	0.885891	0.437532	HSA00280_VALINE_LEUCINE_AND_ISOLEUCINE_DEGRADATION	GSE4671
HIBCH	0.866521	0.457038	HSA00280_VALINE_LEUCINE_AND_ISOLEUCINE_DEGRADATION	GSE4671
HSD17B4	0.863509	0.488522	HSA00280_VALINE_LEUCINE_AND_ISOLEUCINE_DEGRADATION	GSE4671
ECHS1	0.858289	0.51781	HSA00280_VALINE_LEUCINE_AND_ISOLEUCINE_DEGRADATION	GSE4671
ACAT1	0.855152	0.549253	HSA00280_VALINE_LEUCINE_AND_ISOLEUCINE_DEGRADATION	GSE4671
DBT	0.837407	0.567769	HSA00280_VALINE_LEUCINE_AND_ISOLEUCINE_DEGRADATION	GSE4671
HADH	0.811106	0.582984	HSA00280_VALINE_LEUCINE_AND_ISOLEUCINE_DEGRADATION	GSE4671
ALDH7A1	0.799584	0.606145	HSA00280_VALINE_LEUCINE_AND_ISOLEUCINE_DEGRADATION	GSE4671
ACAT2	0.781071	0.623748	HSA00280_VALINE_LEUCINE_AND_ISOLEUCINE_DEGRADATION	GSE4671
ACADS	0.706823	0.600184	HSA00280_VALINE_LEUCINE_AND_ISOLEUCINE_DEGRADATION	GSE4671
AOX1	0.678519	0.60853	HSA00280_VALINE_LEUCINE_AND_ISOLEUCINE_DEGRADATION	GSE4671
BCAT2	0.674785	0.632951	HSA00280_VALINE_LEUCINE_AND_ISOLEUCINE_DEGRADATION	GSE4671
ACADM	0.645213	0.64313	HSA00280_VALINE_LEUCINE_AND_ISOLEUCINE_DEGRADATION	GSE4671
DLD	0.635664	0.663182	HSA00280_VALINE_LEUCINE_AND_ISOLEUCINE_DEGRADATION	GSE4671
MCEE	0.604475	0.67149	HSA00280_VALINE_LEUCINE_AND_ISOLEUCINE_DEGRADATION	GSE4671
ALDH2	0.94935	0.0546043	HSA00620_PYRUVATE_METABOLISM	GSE4671
PDHA1	0.937215	0.107613	HSA00620_PYRUVATE_METABOLISM	GSE4671
GRHPR	0.935747	0.164509	HSA00620_PYRUVATE_METABOLISM	GSE4671
PCK1	0.924129	0.214727	HSA00620_PYRUVATE_METABOLISM	GSE4671
ACACB	0.863643	0.229991	HSA00620_PYRUVATE_METABOLISM	GSE4671
ACAT1	0.855152	0.275983	HSA00620_PYRUVATE_METABOLISM	GSE4671
MDH1	0.83851	0.313997	HSA00620_PYRUVATE_METABOLISM	GSE4671
ACSS2	0.83268	0.361028	HSA00620_PYRUVATE_METABOLISM	GSE4671
DLAT	0.825659	0.408055	HSA00620_PYRUVATE_METABOLISM	GSE4671
ALDH7A1	0.799584	0.439707	HSA00620_PYRUVATE_METABOLISM	GSE4671
ACAT2	0.781071	0.47477	HSA00620_PYRUVATE_METABOLISM	GSE4671
HAGH	0.759217	0.505511	HSA00620_PYRUVATE_METABOLISM	GSE4671
PDHB	0.745757	0.54324	HSA00620_PYRUVATE_METABOLISM	GSE4671
LDHA	0.714728	0.565148	HSA00620_PYRUVATE_METABOLISM	GSE4671
LDHB	0.701619	0.600457	HSA00620_PYRUVATE_METABOLISM	GSE4671
ACYP1	0.699423	0.641598	HSA00620_PYRUVATE_METABOLISM	GSE4671
DLD	0.635664	0.645169	HSA00620_PYRUVATE_METABOLISM	GSE4671
ACYP2	0.633282	0.68311	HSA00620_PYRUVATE_METABOLISM	GSE4671
GLO1	0.609214	0.709492	HSA00620_PYRUVATE_METABOLISM	GSE4671
MDH2	0.603647	0.742635	HSA00620_PYRUVATE_METABOLISM	GSE4671
PCCB	0.955342	0.0512748	HSA00640_PROPANOATE_METABOLISM	GSE4671
ALDH2	0.94935	0.10335	HSA00640_PROPANOATE_METABOLISM	GSE4671
MUT	0.946391	0.15526	HSA00640_PROPANOATE_METABOLISM	GSE4671
ALDH6A1	0.936562	0.204345	HSA00640_PROPANOATE_METABOLISM	GSE4671
PCCA	0.928217	0.252679	HSA00640_PROPANOATE_METABOLISM	GSE4671
SUCLG2	0.894076	0.284324	HSA00640_PROPANOATE_METABOLISM	GSE4671
EHHADH	0.885891	0.328297	HSA00640_PROPANOATE_METABOLISM	GSE4671
MLYCD	0.867261	0.363553	HSA00640_PROPANOATE_METABOLISM	GSE4671
HIBCH	0.866521	0.411412	HSA00640_PROPANOATE_METABOLISM	GSE4671
ACACB	0.863643	0.457973	HSA00640_PROPANOATE_METABOLISM	GSE4671
ECHS1	0.858289	0.501677	HSA00640_PROPANOATE_METABOLISM	GSE4671
ACAT1	0.855152	0.547762	HSA00640_PROPANOATE_METABOLISM	GSE4671
ACSS2	0.83268	0.576961	HSA00640_PROPANOATE_METABOLISM	GSE4671
ALDH7A1	0.799584	0.600753	HSA00640_PROPANOATE_METABOLISM	GSE4671
ACAT2	0.781071	0.631746	HSA00640_PROPANOATE_METABOLISM	GSE4671
LDHA	0.714728	0.62592	HSA00640_PROPANOATE_METABOLISM	GSE4671
LDHB	0.701619	0.657575	HSA00640_PROPANOATE_METABOLISM	GSE4671
SUCLG1	0.688747	0.688367	HSA00640_PROPANOATE_METABOLISM	GSE4671
ACADM	0.645213	0.700096	HSA00640_PROPANOATE_METABOLISM	GSE4671
MCEE	0.604475	0.713946	HSA00640_PROPANOATE_METABOLISM	GSE4671
SDHA	0.927762	0.00353784	HSA00190_OXIDATIVE_PHOSPHORYLATION	GSE4671
ATP5A1	0.868421	-0.0175024	HSA00190_OXIDATIVE_PHOSPHORYLATION	GSE4671
NDUFS1	0.866896	-0.00356758	HSA00190_OXIDATIVE_PHOSPHORYLATION	GSE4671
ATP5B	0.864892	0.0104752	HSA00190_OXIDATIVE_PHOSPHORYLATION	GSE4671
ATP5J	0.839583	0.00542055	HSA00190_OXIDATIVE_PHOSPHORYLATION	GSE4671
NDUFS3	0.838084	0.0191315	HSA00190_OXIDATIVE_PHOSPHORYLATION	GSE4671
NDUFV1	0.830511	0.0279742	HSA00190_OXIDATIVE_PHOSPHORYLATION	GSE4671
NDUFA9	0.810577	0.0310125	HSA00190_OXIDATIVE_PHOSPHORYLATION	GSE4671
COX8A	0.801948	0.0393488	HSA00190_OXIDATIVE_PHOSPHORYLATION	GSE4671
NDUFA10	0.801664	0.0534182	HSA00190_OXIDATIVE_PHOSPHORYLATION	GSE4671
NDUFS5	0.800459	0.0670359	HSA00190_OXIDATIVE_PHOSPHORYLATION	GSE4671
COX5B	0.799052	0.0800548	HSA00190_OXIDATIVE_PHOSPHORYLATION	GSE4671
NDUFS6	0.796904	0.0930357	HSA00190_OXIDATIVE_PHOSPHORYLATION	GSE4671
UQCRFS1	0.792197	0.104785	HSA00190_OXIDATIVE_PHOSPHORYLATION	GSE4671
ATP5C1	0.786198	0.114277	HSA00190_OXIDATIVE_PHOSPHORYLATION	GSE4671
COX4I1	0.783864	0.125592	HSA00190_OXIDATIVE_PHOSPHORYLATION	GSE4671
NDUFAB1	0.783772	0.139488	HSA00190_OXIDATIVE_PHOSPHORYLATION	GSE4671
NDUFB9	0.780428	0.151316	HSA00190_OXIDATIVE_PHOSPHORYLATION	GSE4671
NDUFB8	0.775904	0.161916	HSA00190_OXIDATIVE_PHOSPHORYLATION	GSE4671
NDUFB3	0.769449	0.170394	HSA00190_OXIDATIVE_PHOSPHORYLATION	GSE4671
COX7A2	0.754711	0.17445	HSA00190_OXIDATIVE_PHOSPHORYLATION	GSE4671
CYC1	0.752387	0.186354	HSA00190_OXIDATIVE_PHOSPHORYLATION	GSE4671
PPA2	0.751202	0.198525	HSA00190_OXIDATIVE_PHOSPHORYLATION	GSE4671
NDUFS4	0.737851	0.202282	HSA00190_OXIDATIVE_PHOSPHORYLATION	GSE4671
NDUFA7	0.722534	0.205911	HSA00190_OXIDATIVE_PHOSPHORYLATION	GSE4671
NDUFA12	0.719673	0.216375	HSA00190_OXIDATIVE_PHOSPHORYLATION	GSE4671
NDUFS2	0.717705	0.227665	HSA00190_OXIDATIVE_PHOSPHORYLATION	GSE4671
ATP5I	0.715729	0.239063	HSA00190_OXIDATIVE_PHOSPHORYLATION	GSE4671
COX6A1	0.71521	0.2516	HSA00190_OXIDATIVE_PHOSPHORYLATION	GSE4671
COX6C	0.709303	0.260732	HSA00190_OXIDATIVE_PHOSPHORYLATION	GSE4671
NDUFB10	0.707807	0.272851	HSA00190_OXIDATIVE_PHOSPHORYLATION	GSE4671
NDUFS7	0.707508	0.285251	HSA00190_OXIDATIVE_PHOSPHORYLATION	GSE4671
NDUFB4	0.704089	0.295869	HSA00190_OXIDATIVE_PHOSPHORYLATION	GSE4671
ATP5J2	0.702938	0.307614	HSA00190_OXIDATIVE_PHOSPHORYLATION	GSE4671
NDUFA3	0.701101	0.31904	HSA00190_OXIDATIVE_PHOSPHORYLATION	GSE4671
NDUFA2	0.697965	0.329119	HSA00190_OXIDATIVE_PHOSPHORYLATION	GSE4671
UQCR	0.696029	0.340168	HSA00190_OXIDATIVE_PHOSPHORYLATION	GSE4671
NDUFB2	0.684999	0.346144	HSA00190_OXIDATIVE_PHOSPHORYLATION	GSE4671
PPA1	0.684276	0.357702	HSA00190_OXIDATIVE_PHOSPHORYLATION	GSE4671
SDHB	0.68292	0.369092	HSA00190_OXIDATIVE_PHOSPHORYLATION	GSE4671
NDUFA6	0.674273	0.375309	HSA00190_OXIDATIVE_PHOSPHORYLATION	GSE4671
NDUFA13	0.657199	0.37907	HSA00190_OXIDATIVE_PHOSPHORYLATION	GSE4671
SDHC	0.645419	0.383914	HSA00190_OXIDATIVE_PHOSPHORYLATION	GSE4671
NDUFA11	0.636843	0.390615	HSA00190_OXIDATIVE_PHOSPHORYLATION	GSE4671
ATP5G3	0.611061	0.390259	HSA00190_OXIDATIVE_PHOSPHORYLATION	GSE4671
NDUFA1	0.599858	0.393865	HSA00190_OXIDATIVE_PHOSPHORYLATION	GSE4671
UQCRC1	0.590315	0.399884	HSA00190_OXIDATIVE_PHOSPHORYLATION	GSE4671
UQCRQ	0.58806	0.409019	HSA00190_OXIDATIVE_PHOSPHORYLATION	GSE4671
ATP5O	0.580357	0.415004	HSA00190_OXIDATIVE_PHOSPHORYLATION	GSE4671
NDUFS8	0.580048	0.425001	HSA00190_OXIDATIVE_PHOSPHORYLATION	GSE4671
ATP6V0A2	0.576207	0.433495	HSA00190_OXIDATIVE_PHOSPHORYLATION	GSE4671
UQCRC2	0.57515	0.443119	HSA00190_OXIDATIVE_PHOSPHORYLATION	GSE4671
NDUFC1	0.57414	0.452867	HSA00190_OXIDATIVE_PHOSPHORYLATION	GSE4671
NDUFB7	0.571198	0.460842	HSA00190_OXIDATIVE_PHOSPHORYLATION	GSE4671
COX6B1	0.561939	0.46521	HSA00190_OXIDATIVE_PHOSPHORYLATION	GSE4671
NDUFV2	0.558694	0.473538	HSA00190_OXIDATIVE_PHOSPHORYLATION	GSE4671
ATP5D	0.555679	0.482672	HSA00190_OXIDATIVE_PHOSPHORYLATION	GSE4671
NDUFB5	0.531366	0.481477	HSA00190_OXIDATIVE_PHOSPHORYLATION	GSE4671
ATP5H	0.499719	0.473266	HSA00190_OXIDATIVE_PHOSPHORYLATION	GSE4671
NDUFA8	0.484761	0.473827	HSA00190_OXIDATIVE_PHOSPHORYLATION	GSE4671
ATP5E	0.48195	0.480651	HSA00190_OXIDATIVE_PHOSPHORYLATION	GSE4671
NDUFA4	0.469503	0.48381	HSA00190_OXIDATIVE_PHOSPHORYLATION	GSE4671
NDUFB6	0.463333	0.490303	HSA00190_OXIDATIVE_PHOSPHORYLATION	GSE4671
ATP5L	0.455262	0.496653	HSA00190_OXIDATIVE_PHOSPHORYLATION	GSE4671
COX7C	0.453426	0.503831	HSA00190_OXIDATIVE_PHOSPHORYLATION	GSE4671
ADHFE1	0.953909	0.0459287	HSA00010_GLYCOLYSIS_AND_GLUCONEOGENESIS	GSE4671
ALDH2	0.94935	0.093332	HSA00010_GLYCOLYSIS_AND_GLUCONEOGENESIS	GSE4671
PDHA1	0.937215	0.136564	HSA00010_GLYCOLYSIS_AND_GLUCONEOGENESIS	GSE4671
ADH1A	0.920035	0.174372	HSA00010_GLYCOLYSIS_AND_GLUCONEOGENESIS	GSE4671
ALDH3B2	0.897612	0.208339	HSA00010_GLYCOLYSIS_AND_GLUCONEOGENESIS	GSE4671
HK2	0.857582	0.222925	HSA00010_GLYCOLYSIS_AND_GLUCONEOGENESIS	GSE4671
ACSS2	0.83268	0.24634	HSA00010_GLYCOLYSIS_AND_GLUCONEOGENESIS	GSE4671
DLAT	0.825659	0.284755	HSA00010_GLYCOLYSIS_AND_GLUCONEOGENESIS	GSE4671
ALDH7A1	0.799584	0.308051	HSA00010_GLYCOLYSIS_AND_GLUCONEOGENESIS	GSE4671
ADH5	0.770024	0.325438	HSA00010_GLYCOLYSIS_AND_GLUCONEOGENESIS	GSE4671
ENO1	0.760413	0.358403	HSA00010_GLYCOLYSIS_AND_GLUCONEOGENESIS	GSE4671
GALM	0.75233	0.391099	HSA00010_GLYCOLYSIS_AND_GLUCONEOGENESIS	GSE4671
PDHB	0.745757	0.425594	HSA00010_GLYCOLYSIS_AND_GLUCONEOGENESIS	GSE4671
PFKM	0.732516	0.452449	HSA00010_GLYCOLYSIS_AND_GLUCONEOGENESIS	GSE4671
ALDOA	0.716588	0.479063	HSA00010_GLYCOLYSIS_AND_GLUCONEOGENESIS	GSE4671
LDHA	0.714728	0.513972	HSA00010_GLYCOLYSIS_AND_GLUCONEOGENESIS	GSE4671
PFKL	0.713123	0.549652	HSA00010_GLYCOLYSIS_AND_GLUCONEOGENESIS	GSE4671
LDHB	0.701619	0.578348	HSA00010_GLYCOLYSIS_AND_GLUCONEOGENESIS	GSE4671
ACYP1	0.699423	0.612195	HSA00010_GLYCOLYSIS_AND_GLUCONEOGENESIS	GSE4671
DLD	0.635664	0.609101	HSA00010_GLYCOLYSIS_AND_GLUCONEOGENESIS	GSE4671
ACYP2	0.633282	0.640439	HSA00010_GLYCOLYSIS_AND_GLUCONEOGENESIS	GSE4671
GSTK1	0.962588	0.0596618	HSA00980_METABOLISM_OF_XENOBIOTICS_BY_CYTOCHROME_P450	GSE4671
GSTM1	0.955485	0.118027	HSA00980_METABOLISM_OF_XENOBIOTICS_BY_CYTOCHROME_P450	GSE4671
ADHFE1	0.953909	0.17743	HSA00980_METABOLISM_OF_XENOBIOTICS_BY_CYTOCHROME_P450	GSE4671
GSTZ1	0.946535	0.235093	HSA00980_METABOLISM_OF_XENOBIOTICS_BY_CYTOCHROME_P450	GSE4671
GSTM5	0.944476	0.293196	HSA00980_METABOLISM_OF_XENOBIOTICS_BY_CYTOCHROME_P450	GSE4671
ADH1A	0.920035	0.339118	HSA00980_METABOLISM_OF_XENOBIOTICS_BY_CYTOCHROME_P450	GSE4671
GSTT1	0.917742	0.395832	HSA00980_METABOLISM_OF_XENOBIOTICS_BY_CYTOCHROME_P450	GSE4671
ALDH3B2	0.897612	0.441204	HSA00980_METABOLISM_OF_XENOBIOTICS_BY_CYTOCHROME_P450	GSE4671
GSTA3	0.876357	0.481128	HSA00980_METABOLISM_OF_XENOBIOTICS_BY_CYTOCHROME_P450	GSE4671
MGST1	0.831836	0.499521	HSA00980_METABOLISM_OF_XENOBIOTICS_BY_CYTOCHROME_P450	GSE4671
CYP2E1	0.817176	0.543126	HSA00980_METABOLISM_OF_XENOBIOTICS_BY_CYTOCHROME_P450	GSE4671
MGST2	0.797915	0.578851	HSA00980_METABOLISM_OF_XENOBIOTICS_BY_CYTOCHROME_P450	GSE4671
GSTA4	0.796854	0.628569	HSA00980_METABOLISM_OF_XENOBIOTICS_BY_CYTOCHROME_P450	GSE4671
ADH5	0.770024	0.656869	HSA00980_METABOLISM_OF_XENOBIOTICS_BY_CYTOCHROME_P450	GSE4671
GSTM2	0.729394	0.675101	HSA00980_METABOLISM_OF_XENOBIOTICS_BY_CYTOCHROME_P450	GSE4671
MGST3	0.713653	0.709815	HSA00980_METABOLISM_OF_XENOBIOTICS_BY_CYTOCHROME_P450	GSE4671
ALDH2	0.94935	0.0587708	HSA00650_BUTANOATE_METABOLISM	GSE4671
PDHA1	0.937215	0.115892	HSA00650_BUTANOATE_METABOLISM	GSE4671
AACS	0.896186	0.153696	HSA00650_BUTANOATE_METABOLISM	GSE4671
ALDH5A1	0.887047	0.205393	HSA00650_BUTANOATE_METABOLISM	GSE4671
EHHADH	0.885891	0.262982	HSA00650_BUTANOATE_METABOLISM	GSE4671
HSD3B7	0.882127	0.317766	HSA00650_BUTANOATE_METABOLISM	GSE4671
HSD17B4	0.863509	0.36124	HSA00650_BUTANOATE_METABOLISM	GSE4671
ECHS1	0.858289	0.413464	HSA00650_BUTANOATE_METABOLISM	GSE4671
ACAT1	0.855152	0.467756	HSA00650_BUTANOATE_METABOLISM	GSE4671
HADH	0.811106	0.490455	HSA00650_BUTANOATE_METABOLISM	GSE4671
ALDH7A1	0.799584	0.534989	HSA00650_BUTANOATE_METABOLISM	GSE4671
ACAT2	0.781071	0.573477	HSA00650_BUTANOATE_METABOLISM	GSE4671
PDHB	0.745757	0.598564	HSA00650_BUTANOATE_METABOLISM	GSE4671
RDH14	0.729574	0.634382	HSA00650_BUTANOATE_METABOLISM	GSE4671
ACADS	0.706823	0.666006	HSA00650_BUTANOATE_METABOLISM	GSE4671
SDHA	0.927762	0.0453361	HSA00020_CITRATE_CYCLE	GSE4671
PCK1	0.924129	0.100956	HSA00020_CITRATE_CYCLE	GSE4671
CLYBL	0.904747	0.148401	HSA00020_CITRATE_CYCLE	GSE4671
SUCLG2	0.894076	0.198303	HSA00020_CITRATE_CYCLE	GSE4671
CS	0.86838	0.234521	HSA00020_CITRATE_CYCLE	GSE4671
ACLY	0.864524	0.285697	HSA00020_CITRATE_CYCLE	GSE4671
IDH3G	0.855289	0.332317	HSA00020_CITRATE_CYCLE	GSE4671
MDH1	0.83851	0.371352	HSA00020_CITRATE_CYCLE	GSE4671
IDH3B	0.772684	0.374728	HSA00020_CITRATE_CYCLE	GSE4671
OGDH	0.759089	0.413333	HSA00020_CITRATE_CYCLE	GSE4671
ACO1	0.72132	0.433094	HSA00020_CITRATE_CYCLE	GSE4671
DLST	0.705652	0.467357	HSA00020_CITRATE_CYCLE	GSE4671
SUCLG1	0.688747	0.500561	HSA00020_CITRATE_CYCLE	GSE4671
SDHB	0.68292	0.539507	HSA00020_CITRATE_CYCLE	GSE4671
ACO2	0.668445	0.572718	HSA00020_CITRATE_CYCLE	GSE4671
SDHC	0.645419	0.601645	HSA00020_CITRATE_CYCLE	GSE4671
DLD	0.635664	0.636637	HSA00020_CITRATE_CYCLE	GSE4671
MDH2	0.603647	0.658543	HSA00020_CITRATE_CYCLE	GSE4671
IDH3A	0.573702	0.678148	HSA00020_CITRATE_CYCLE	GSE4671
ADHFE1	0.953909	0.0415468	HSA00071_FATTY_ACID_METABOLISM	GSE4671
ALDH2	0.94935	0.0845891	HSA00071_FATTY_ACID_METABOLISM	GSE4671
DCI	0.947352	0.127966	HSA00071_FATTY_ACID_METABOLISM	GSE4671
ADH1A	0.920035	0.157567	HSA00071_FATTY_ACID_METABOLISM	GSE4671
ACADSB	0.894889	0.186005	HSA00071_FATTY_ACID_METABOLISM	GSE4671
EHHADH	0.885891	0.22071	HSA00071_FATTY_ACID_METABOLISM	GSE4671
CPT2	0.870525	0.250297	HSA00071_FATTY_ACID_METABOLISM	GSE4671
HSD17B4	0.863509	0.284535	HSA00071_FATTY_ACID_METABOLISM	GSE4671
ECHS1	0.858289	0.320097	HSA00071_FATTY_ACID_METABOLISM	GSE4671
ACAT1	0.855152	0.357789	HSA00071_FATTY_ACID_METABOLISM	GSE4671
ACOX1	0.822819	0.373226	HSA00071_FATTY_ACID_METABOLISM	GSE4671
HADH	0.811106	0.402909	HSA00071_FATTY_ACID_METABOLISM	GSE4671
ALDH7A1	0.799584	0.431917	HSA00071_FATTY_ACID_METABOLISM	GSE4671
ACAT2	0.781071	0.455235	HSA00071_FATTY_ACID_METABOLISM	GSE4671
ADH5	0.770024	0.482023	HSA00071_FATTY_ACID_METABOLISM	GSE4671
PECI	0.71965	0.481742	HSA00071_FATTY_ACID_METABOLISM	GSE4671
ACADL	0.716496	0.513022	HSA00071_FATTY_ACID_METABOLISM	GSE4671
ACADS	0.706823	0.539305	HSA00071_FATTY_ACID_METABOLISM	GSE4671
ACADM	0.645213	0.534018	HSA00071_FATTY_ACID_METABOLISM	GSE4671
ACSL1	0.626386	0.554165	HSA00071_FATTY_ACID_METABOLISM	GSE4671
ACADVL	0.614654	0.577751	HSA00071_FATTY_ACID_METABOLISM	GSE4671
RXRA	0.92569	0.0333107	HSA03320_PPAR_SIGNALING_PATHWAY	GSE4671
PCK1	0.924129	0.079344	HSA03320_PPAR_SIGNALING_PATHWAY	GSE4671
ADIPOQ	0.915535	0.122236	HSA03320_PPAR_SIGNALING_PATHWAY	GSE4671
SCP2	0.90818	0.164895	HSA03320_PPAR_SIGNALING_PATHWAY	GSE4671
EHHADH	0.885891	0.196601	HSA03320_PPAR_SIGNALING_PATHWAY	GSE4671
DBI	0.876731	0.23424	HSA03320_PPAR_SIGNALING_PATHWAY	GSE4671
CPT2	0.870525	0.275261	HSA03320_PPAR_SIGNALING_PATHWAY	GSE4671
SLC27A1	0.856387	0.30788	HSA03320_PPAR_SIGNALING_PATHWAY	GSE4671
SCD	0.834112	0.333244	HSA03320_PPAR_SIGNALING_PATHWAY	GSE4671
ACOX1	0.822819	0.369127	HSA03320_PPAR_SIGNALING_PATHWAY	GSE4671
PPARG	0.812943	0.404791	HSA03320_PPAR_SIGNALING_PATHWAY	GSE4671
SORBS1	0.742678	0.392772	HSA03320_PPAR_SIGNALING_PATHWAY	GSE4671
ACADL	0.716496	0.411848	HSA03320_PPAR_SIGNALING_PATHWAY	GSE4671
CD36	0.686901	0.42856	HSA03320_PPAR_SIGNALING_PATHWAY	GSE4671
ACADM	0.645213	0.438308	HSA03320_PPAR_SIGNALING_PATHWAY	GSE4671
ACSL1	0.626386	0.461462	HSA03320_PPAR_SIGNALING_PATHWAY	GSE4671
NR1H3	0.573687	0.462296	HSA03320_PPAR_SIGNALING_PATHWAY	GSE4671
SLC27A4	0.563431	0.484939	HSA03320_PPAR_SIGNALING_PATHWAY	GSE4671
ACSL3	0.53355	0.499229	HSA03320_PPAR_SIGNALING_PATHWAY	GSE4671
CYP27A1	0.523686	0.520555	HSA03320_PPAR_SIGNALING_PATHWAY	GSE4671
FABP4	0.512645	0.541175	HSA03320_PPAR_SIGNALING_PATHWAY	GSE4671
ILK	0.481424	0.548537	HSA03320_PPAR_SIGNALING_PATHWAY	GSE4671
GSTK1	0.962588	0.0596823	HSA00480_GLUTATHIONE_METABOLISM	GSE4671
GSTM1	0.955485	0.118068	HSA00480_GLUTATHIONE_METABOLISM	GSE4671
GSTZ1	0.946535	0.175324	HSA00480_GLUTATHIONE_METABOLISM	GSE4671
GSTM5	0.944476	0.233447	HSA00480_GLUTATHIONE_METABOLISM	GSE4671
GSTT1	0.917742	0.278387	HSA00480_GLUTATHIONE_METABOLISM	GSE4671
GSTA3	0.876357	0.30738	HSA00480_GLUTATHIONE_METABOLISM	GSE4671
GPX3	0.843671	0.335465	HSA00480_GLUTATHIONE_METABOLISM	GSE4671
MGST1	0.831836	0.378722	HSA00480_GLUTATHIONE_METABOLISM	GSE4671
GPX4	0.822202	0.425497	HSA00480_GLUTATHIONE_METABOLISM	GSE4671
MGST2	0.797915	0.45839	HSA00480_GLUTATHIONE_METABOLISM	GSE4671
GSTA4	0.796854	0.508125	HSA00480_GLUTATHIONE_METABOLISM	GSE4671
OPLAH	0.777833	0.543313	HSA00480_GLUTATHIONE_METABOLISM	GSE4671
GSTM2	0.729394	0.555151	HSA00480_GLUTATHIONE_METABOLISM	GSE4671
MGST3	0.713653	0.589874	HSA00480_GLUTATHIONE_METABOLISM	GSE4671
ADHFE1	0.953909	0.0519443	HSA00561_GLYCEROLIPID_METABOLISM	GSE4671
ALDH2	0.94935	0.105333	HSA00561_GLYCEROLIPID_METABOLISM	GSE4671
ADH1A	0.920035	0.144401	HSA00561_GLYCEROLIPID_METABOLISM	GSE4671
DGAT2	0.861745	0.156269	HSA00561_GLYCEROLIPID_METABOLISM	GSE4671
AGPAT6	0.859643	0.203822	HSA00561_GLYCEROLIPID_METABOLISM	GSE4671
PNPLA3	0.817858	0.221707	HSA00561_GLYCEROLIPID_METABOLISM	GSE4671
AGPAT3	0.815278	0.267009	HSA00561_GLYCEROLIPID_METABOLISM	GSE4671
DGKD	0.809155	0.308552	HSA00561_GLYCEROLIPID_METABOLISM	GSE4671
ALDH7A1	0.799584	0.3477	HSA00561_GLYCEROLIPID_METABOLISM	GSE4671
DGAT1	0.783876	0.381547	HSA00561_GLYCEROLIPID_METABOLISM	GSE4671
MGLL	0.773851	0.418088	HSA00561_GLYCEROLIPID_METABOLISM	GSE4671
ADH5	0.770024	0.459242	HSA00561_GLYCEROLIPID_METABOLISM	GSE4671
GPAM	0.752664	0.491589	HSA00561_GLYCEROLIPID_METABOLISM	GSE4671
AGPAT2	0.741488	0.526282	HSA00561_GLYCEROLIPID_METABOLISM	GSE4671
ALDH2	0.94935	0.0484226	HSA00310_LYSINE_DEGRADATION	GSE4671
SETD7	0.927686	0.0899733	HSA00310_LYSINE_DEGRADATION	GSE4671
EHHADH	0.885891	0.114879	HSA00310_LYSINE_DEGRADATION	GSE4671
HSD3B7	0.882127	0.160048	HSA00310_LYSINE_DEGRADATION	GSE4671
HSD17B4	0.863509	0.194105	HSA00310_LYSINE_DEGRADATION	GSE4671
ECHS1	0.858289	0.236973	HSA00310_LYSINE_DEGRADATION	GSE4671
ACAT1	0.855152	0.281944	HSA00310_LYSINE_DEGRADATION	GSE4671
HADH	0.811106	0.29579	HSA00310_LYSINE_DEGRADATION	GSE4671
TMLHE	0.804106	0.335266	HSA00310_LYSINE_DEGRADATION	GSE4671
ALDH7A1	0.799584	0.375773	HSA00310_LYSINE_DEGRADATION	GSE4671
ACAT2	0.781071	0.405743	HSA00310_LYSINE_DEGRADATION	GSE4671
OGDH	0.759089	0.431382	HSA00310_LYSINE_DEGRADATION	GSE4671
RDH14	0.729574	0.451283	HSA00310_LYSINE_DEGRADATION	GSE4671
NSD1	0.716758	0.482565	HSA00310_LYSINE_DEGRADATION	GSE4671
DLST	0.705652	0.51395	HSA00310_LYSINE_DEGRADATION	GSE4671
PGM2	0.898816	0.0369195	HSA00051_FRUCTOSE_AND_MANNOSE_METABOLISM	GSE4671
HSD3B7	0.882127	0.0899529	HSA00051_FRUCTOSE_AND_MANNOSE_METABOLISM	GSE4671
HK2	0.857582	0.13438	HSA00051_FRUCTOSE_AND_MANNOSE_METABOLISM	GSE4671
PFKFB1	0.84778	0.189599	HSA00051_FRUCTOSE_AND_MANNOSE_METABOLISM	GSE4671
PMM1	0.802602	0.216954	HSA00051_FRUCTOSE_AND_MANNOSE_METABOLISM	GSE4671
PHPT1	0.78559	0.262813	HSA00051_FRUCTOSE_AND_MANNOSE_METABOLISM	GSE4671
PFKFB3	0.782279	0.31667	HSA00051_FRUCTOSE_AND_MANNOSE_METABOLISM	GSE4671
PFKM	0.732516	0.335226	HSA00051_FRUCTOSE_AND_MANNOSE_METABOLISM	GSE4671
RDH14	0.729574	0.386806	HSA00051_FRUCTOSE_AND_MANNOSE_METABOLISM	GSE4671
ALDOA	0.716588	0.430907	HSA00051_FRUCTOSE_AND_MANNOSE_METABOLISM	GSE4671
PFKL	0.713123	0.480721	HSA00051_FRUCTOSE_AND_MANNOSE_METABOLISM	GSE4671
MTMR1	0.669349	0.502204	HSA00051_FRUCTOSE_AND_MANNOSE_METABOLISM	GSE4671
ALDH2	0.94935	0.0495255	HSA00380_TRYPTOPHAN_METABOLISM	GSE4671
AOC3	0.946318	0.101156	HSA00380_TRYPTOPHAN_METABOLISM	GSE4671
MAOB	0.909525	0.135095	HSA00380_TRYPTOPHAN_METABOLISM	GSE4671
CAT	0.89423	0.176564	HSA00380_TRYPTOPHAN_METABOLISM	GSE4671
EHHADH	0.885891	0.220267	HSA00380_TRYPTOPHAN_METABOLISM	GSE4671
HSD17B4	0.863509	0.25206	HSA00380_TRYPTOPHAN_METABOLISM	GSE4671
ECHS1	0.858289	0.295926	HSA00380_TRYPTOPHAN_METABOLISM	GSE4671
ACAT1	0.855152	0.34189	HSA00380_TRYPTOPHAN_METABOLISM	GSE4671
HADH	0.811106	0.356682	HSA00380_TRYPTOPHAN_METABOLISM	GSE4671
ALDH7A1	0.799584	0.393428	HSA00380_TRYPTOPHAN_METABOLISM	GSE4671
ACAT2	0.781071	0.424307	HSA00380_TRYPTOPHAN_METABOLISM	GSE4671
OGDH	0.759089	0.45083	HSA00380_TRYPTOPHAN_METABOLISM	GSE4671
INMT	0.71865	0.46429	HSA00380_TRYPTOPHAN_METABOLISM	GSE4671
AOX1	0.678519	0.475934	HSA00380_TRYPTOPHAN_METABOLISM	GSE4671
PLA2G12A	0.927137	0.0536362	HSA00590_ARACHIDONIC_ACID_METABOLISM	GSE4671
PTGES	0.911271	0.111663	HSA00590_ARACHIDONIC_ACID_METABOLISM	GSE4671
CBR1	0.901415	0.171533	HSA00590_ARACHIDONIC_ACID_METABOLISM	GSE4671
DHRS4	0.894642	0.232475	HSA00590_ARACHIDONIC_ACID_METABOLISM	GSE4671
EPHX2	0.89203	0.295216	HSA00590_ARACHIDONIC_ACID_METABOLISM	GSE4671
GPX3	0.843671	0.319824	HSA00590_ARACHIDONIC_ACID_METABOLISM	GSE4671
GPX4	0.822202	0.365595	HSA00590_ARACHIDONIC_ACID_METABOLISM	GSE4671
CYP2E1	0.817176	0.421934	HSA00590_ARACHIDONIC_ACID_METABOLISM	GSE4671
PLA2G6	0.799743	0.467503	HSA00590_ARACHIDONIC_ACID_METABOLISM	GSE4671
PTGES2	0.754337	0.489774	HSA00590_ARACHIDONIC_ACID_METABOLISM	GSE4671
LTC4S	0.669607	0.483351	HSA00590_ARACHIDONIC_ACID_METABOLISM	GSE4671
PTGS1	0.641688	0.516081	HSA00590_ARACHIDONIC_ACID_METABOLISM	GSE4671
ADHFE1	0.953909	0.0894045	HSA00120_BILE_ACID_BIOSYNTHESIS	GSE4671
ALDH2	0.94935	0.180072	HSA00120_BILE_ACID_BIOSYNTHESIS	GSE4671
ADH1A	0.920035	0.255286	HSA00120_BILE_ACID_BIOSYNTHESIS	GSE4671
HSD3B7	0.882127	0.317765	HSA00120_BILE_ACID_BIOSYNTHESIS	GSE4671
ALDH7A1	0.799584	0.336674	HSA00120_BILE_ACID_BIOSYNTHESIS	GSE4671
ACAD8	0.775125	0.393946	HSA00120_BILE_ACID_BIOSYNTHESIS	GSE4671
ADH5	0.770024	0.464062	HSA00120_BILE_ACID_BIOSYNTHESIS	GSE4671
RDH14	0.729574	0.507295	HSA00120_BILE_ACID_BIOSYNTHESIS	GSE4671
ACAD9	0.687254	0.547015	HSA00120_BILE_ACID_BIOSYNTHESIS	GSE4671
CYP27A1	0.523686	0.511943	HSA00120_BILE_ACID_BIOSYNTHESIS	GSE4671
ACAA2	0.503845	0.550724	HSA00120_BILE_ACID_BIOSYNTHESIS	GSE4671
GPT2	0.941653	0.0728497	HSA00252_ALANINE_AND_ASPARTATE_METABOLISM	GSE4671
PDHA1	0.937215	0.150719	HSA00252_ALANINE_AND_ASPARTATE_METABOLISM	GSE4671
GPT	0.889851	0.200457	HSA00252_ALANINE_AND_ASPARTATE_METABOLISM	GSE4671
CRAT	0.860164	0.251237	HSA00252_ALANINE_AND_ASPARTATE_METABOLISM	GSE4671
ASPA	0.836163	0.302971	HSA00252_ALANINE_AND_ASPARTATE_METABOLISM	GSE4671
DLAT	0.825659	0.366735	HSA00252_ALANINE_AND_ASPARTATE_METABOLISM	GSE4671
ASRGL1	0.758371	0.384079	HSA00252_ALANINE_AND_ASPARTATE_METABOLISM	GSE4671
PDHB	0.745757	0.439676	HSA00252_ALANINE_AND_ASPARTATE_METABOLISM	GSE4671
DLD	0.635664	0.426359	HSA00252_ALANINE_AND_ASPARTATE_METABOLISM	GSE4671
ASNS	0.631056	0.477805	HSA00252_ALANINE_AND_ASPARTATE_METABOLISM	GSE4671
VEGFB	0.94107	0.0626885	HSA04150_MTOR_SIGNALING_PATHWAY	GSE4671
EIF4EBP1	0.907284	0.11406	HSA04150_MTOR_SIGNALING_PATHWAY	GSE4671
PIK3CB	0.825802	0.117886	HSA04150_MTOR_SIGNALING_PATHWAY	GSE4671
TSC2	0.784501	0.148355	HSA04150_MTOR_SIGNALING_PATHWAY	GSE4671
AKT2	0.783706	0.205199	HSA04150_MTOR_SIGNALING_PATHWAY	GSE4671
PIK3R1	0.735452	0.225919	HSA04150_MTOR_SIGNALING_PATHWAY	GSE4671
FRAP1	0.72144	0.271181	HSA04150_MTOR_SIGNALING_PATHWAY	GSE4671
BRAF	0.709689	0.316141	HSA04150_MTOR_SIGNALING_PATHWAY	GSE4671
STK11	0.640751	0.324009	HSA04150_MTOR_SIGNALING_PATHWAY	GSE4671
PIK3CA	0.625317	0.363564	HSA04150_MTOR_SIGNALING_PATHWAY	GSE4671
ULK2	0.613906	0.404262	HSA04150_MTOR_SIGNALING_PATHWAY	GSE4671
IGF1	0.551067	0.41088	HSA04150_MTOR_SIGNALING_PATHWAY	GSE4671
RPS6KB1	0.438551	0.391813	HSA04150_MTOR_SIGNALING_PATHWAY	GSE4671
PIK3R2	0.436686	0.423348	HSA04150_MTOR_SIGNALING_PATHWAY	GSE4671
DDIT4	0.383239	0.426188	HSA04150_MTOR_SIGNALING_PATHWAY	GSE4671
HARS2	0.95047	0.0649918	HSA00340_HISTIDINE_METABOLISM	GSE4671
ALDH2	0.94935	0.13246	HSA00340_HISTIDINE_METABOLISM	GSE4671
AOC3	0.946318	0.198859	HSA00340_HISTIDINE_METABOLISM	GSE4671
MAOB	0.909525	0.247004	HSA00340_HISTIDINE_METABOLISM	GSE4671
ALDH3B2	0.897612	0.304381	HSA00340_HISTIDINE_METABOLISM	GSE4671
ASPA	0.836163	0.31859	HSA00340_HISTIDINE_METABOLISM	GSE4671
PRPS1	0.81288	0.363232	HSA00340_HISTIDINE_METABOLISM	GSE4671
ALDH7A1	0.799584	0.410616	HSA00340_HISTIDINE_METABOLISM	GSE4671
HNMT	0.78246	0.454503	HSA00340_HISTIDINE_METABOLISM	GSE4671
RPS8	-0.160312	-0.55029	HSA03010_RIBOSOME	GSE8831
RPSA	-0.165996	-0.530084	HSA03010_RIBOSOME	GSE8831
RPL21	-0.192617	-0.527003	HSA03010_RIBOSOME	GSE8831
RPL28	-0.228677	-0.525638	HSA03010_RIBOSOME	GSE8831
RPL37	-0.256905	-0.512748	HSA03010_RIBOSOME	GSE8831
RPL26	-0.264736	-0.479105	HSA03010_RIBOSOME	GSE8831
RPS28	-0.265653	-0.439269	HSA03010_RIBOSOME	GSE8831
RPL22L1	-0.284453	-0.409137	HSA03010_RIBOSOME	GSE8831
RPS18	-0.313429	-0.379007	HSA03010_RIBOSOME	GSE8831
RPS15A	-0.314422	-0.331497	HSA03010_RIBOSOME	GSE8831
RPL7	-0.314912	-0.283446	HSA03010_RIBOSOME	GSE8831
RPS5	-0.33174	-0.244701	HSA03010_RIBOSOME	GSE8831
RPS27	-0.352873	-0.198542	HSA03010_RIBOSOME	GSE8831
RPL23A	-0.368642	-0.148346	HSA03010_RIBOSOME	GSE8831
RPL37A	-0.38389	-0.0948922	HSA03010_RIBOSOME	GSE8831
RPL14	-0.385562	-0.0367597	HSA03010_RIBOSOME	GSE8831
RPS26	-0.402658	0.0211874	HSA03010_RIBOSOME	GSE8831
NDUFB3	-0.218535	-0.395664	HSA00190_OXIDATIVE_PHOSPHORYLATION	GSE8831
ATP6V1A	-0.221388	-0.383493	HSA00190_OXIDATIVE_PHOSPHORYLATION	GSE8831
ATP5L	-0.224406	-0.373248	HSA00190_OXIDATIVE_PHOSPHORYLATION	GSE8831
ATP6V1D	-0.22701	-0.361196	HSA00190_OXIDATIVE_PHOSPHORYLATION	GSE8831
NDUFA2	-0.252522	-0.370328	HSA00190_OXIDATIVE_PHOSPHORYLATION	GSE8831
NDUFAB1	-0.253808	-0.355665	HSA00190_OXIDATIVE_PHOSPHORYLATION	GSE8831
ATP5J	-0.259238	-0.344654	HSA00190_OXIDATIVE_PHOSPHORYLATION	GSE8831
NDUFC1	-0.260854	-0.329787	HSA00190_OXIDATIVE_PHOSPHORYLATION	GSE8831
NDUFA13	-0.263729	-0.314974	HSA00190_OXIDATIVE_PHOSPHORYLATION	GSE8831
COX7A2	-0.27227	-0.302916	HSA00190_OXIDATIVE_PHOSPHORYLATION	GSE8831
NDUFB11	-0.283074	-0.29488	HSA00190_OXIDATIVE_PHOSPHORYLATION	GSE8831
COX8C	-0.286368	-0.278889	HSA00190_OXIDATIVE_PHOSPHORYLATION	GSE8831
ATP5I	-0.309924	-0.274108	HSA00190_OXIDATIVE_PHOSPHORYLATION	GSE8831
COX4I1	-0.318088	-0.258956	HSA00190_OXIDATIVE_PHOSPHORYLATION	GSE8831
UQCRH	-0.319513	-0.239489	HSA00190_OXIDATIVE_PHOSPHORYLATION	GSE8831
COX5B	-0.324954	-0.222735	HSA00190_OXIDATIVE_PHOSPHORYLATION	GSE8831
NDUFA7	-0.328055	-0.205317	HSA00190_OXIDATIVE_PHOSPHORYLATION	GSE8831
UQCRB	-0.330587	-0.185394	HSA00190_OXIDATIVE_PHOSPHORYLATION	GSE8831
COX6A1	-0.33772	-0.168547	HSA00190_OXIDATIVE_PHOSPHORYLATION	GSE8831
NDUFB5	-0.345432	-0.148872	HSA00190_OXIDATIVE_PHOSPHORYLATION	GSE8831
NDUFA3	-0.349577	-0.127998	HSA00190_OXIDATIVE_PHOSPHORYLATION	GSE8831
COX17	-0.36008	-0.109522	HSA00190_OXIDATIVE_PHOSPHORYLATION	GSE8831
COX7B	-0.407013	-0.0986825	HSA00190_OXIDATIVE_PHOSPHORYLATION	GSE8831
NDUFA5	-0.424677	-0.0759404	HSA00190_OXIDATIVE_PHOSPHORYLATION	GSE8831
UQCRC2	-0.448718	-0.0524027	HSA00190_OXIDATIVE_PHOSPHORYLATION	GSE8831
COX6C	-0.448935	-0.0243903	HSA00190_OXIDATIVE_PHOSPHORYLATION	GSE8831
COX6A2	-0.571508	0.00140884	HSA00190_OXIDATIVE_PHOSPHORYLATION	GSE8831
PSMC3	-0.379378	-0.791675	HSA03050_PROTEASOME	BAIR
PSMA3	-0.39941	-0.766463	HSA03050_PROTEASOME	BAIR
PSMD13	-0.419582	-0.736327	HSA03050_PROTEASOME	BAIR
PSMC2	-0.427001	-0.699631	HSA03050_PROTEASOME	BAIR
PSMD12	-0.453878	-0.673574	HSA03050_PROTEASOME	BAIR
PSMB4	-0.559269	-0.668433	HSA03050_PROTEASOME	BAIR
PSMB2	-0.569343	-0.61791	HSA03050_PROTEASOME	BAIR
PSMD2	-0.585711	-0.566946	HSA03050_PROTEASOME	BAIR
PSMA2	-0.58855	-0.512892	HSA03050_PROTEASOME	BAIR
PSMB6	-0.627271	-0.461744	HSA03050_PROTEASOME	BAIR
PSMA6	-0.656279	-0.406585	HSA03050_PROTEASOME	BAIR
PSMB5	-0.661084	-0.345437	HSA03050_PROTEASOME	BAIR
PSMD6	-0.691139	-0.283656	HSA03050_PROTEASOME	BAIR
PSMB3	-0.73138	-0.218229	HSA03050_PROTEASOME	BAIR
PSMA7	-0.754645	-0.149002	HSA03050_PROTEASOME	BAIR
PSMB1	-0.777975	-0.0773791	HSA03050_PROTEASOME	BAIR
PSMA1	-0.835006	0.000108609	HSA03050_PROTEASOME	BAIR
RPS28	-0.135458	-0.579289	HSA03010_RIBOSOME	BAIR
RPS10	-0.135657	-0.570814	HSA03010_RIBOSOME	BAIR
RPL21	-0.139756	-0.56655	HSA03010_RIBOSOME	BAIR
RPL22L1	-0.155171	-0.573847	HSA03010_RIBOSOME	BAIR
RPL13	-0.162292	-0.569901	HSA03010_RIBOSOME	BAIR
RPL35A	-0.165993	-0.562777	HSA03010_RIBOSOME	BAIR
RPS9	-0.185776	-0.570645	HSA03010_RIBOSOME	BAIR
RPS23	-0.188052	-0.560163	HSA03010_RIBOSOME	BAIR
RPS16	-0.194098	-0.555186	HSA03010_RIBOSOME	BAIR
RPL37	-0.204679	-0.551392	HSA03010_RIBOSOME	BAIR
RPL13A	-0.222176	-0.557066	HSA03010_RIBOSOME	BAIR
RPS24	-0.240921	-0.563189	HSA03010_RIBOSOME	BAIR
RPS18	-0.256575	-0.563088	HSA03010_RIBOSOME	BAIR
RPL36A	-0.259594	-0.549933	HSA03010_RIBOSOME	BAIR
RPL35	-0.296265	-0.5652	HSA03010_RIBOSOME	BAIR
RPS7	-0.298139	-0.547971	HSA03010_RIBOSOME	BAIR
RPL14	-0.308144	-0.539593	HSA03010_RIBOSOME	BAIR
RPL8	-0.319059	-0.530851	HSA03010_RIBOSOME	BAIR
RPS26	-0.340996	-0.529333	HSA03010_RIBOSOME	BAIR
RPL19	-0.351422	-0.516909	HSA03010_RIBOSOME	BAIR
RPL6	-0.353244	-0.496738	HSA03010_RIBOSOME	BAIR
RPL10A	-0.355115	-0.475903	HSA03010_RIBOSOME	BAIR
RPS25	-0.3574	-0.454815	HSA03010_RIBOSOME	BAIR
RPS8	-0.357443	-0.432198	HSA03010_RIBOSOME	BAIR
RPL26	-0.363639	-0.414422	HSA03010_RIBOSOME	BAIR
RPL32	-0.363654	-0.391412	HSA03010_RIBOSOME	BAIR
FAU	-0.382597	-0.381157	HSA03010_RIBOSOME	BAIR
RPL27A	-0.395438	-0.364203	HSA03010_RIBOSOME	BAIR
RPL31	-0.408462	-0.344572	HSA03010_RIBOSOME	BAIR
RPL12	-0.430469	-0.327036	HSA03010_RIBOSOME	BAIR
MRPS7	-0.437824	-0.303803	HSA03010_RIBOSOME	BAIR
RPS15A	-0.461722	-0.28876	HSA03010_RIBOSOME	BAIR
RPL11	-0.473168	-0.265361	HSA03010_RIBOSOME	BAIR
RPL18A	-0.475568	-0.236687	HSA03010_RIBOSOME	BAIR
RPL41	-0.475932	-0.206682	HSA03010_RIBOSOME	BAIR
RPS2	-0.487663	-0.181821	HSA03010_RIBOSOME	BAIR
RPL36AL	-0.494244	-0.153818	HSA03010_RIBOSOME	BAIR
RPS3	-0.499559	-0.124607	HSA03010_RIBOSOME	BAIR
RPL7	-0.505868	-0.095651	HSA03010_RIBOSOME	BAIR
RPS5	-0.534888	-0.0709636	HSA03010_RIBOSOME	BAIR
RPL18	-0.553741	-0.0432299	HSA03010_RIBOSOME	BAIR
RPSA	-0.577472	-0.0145397	HSA03010_RIBOSOME	BAIR
RPL37A	-0.636392	0.0130819	HSA03010_RIBOSOME	BAIR
SEC61B	-0.181024	-0.520013	HSA05110_CHOLERA_INFECTION	BAIR
SEC61G	-0.190743	-0.513092	HSA05110_CHOLERA_INFECTION	BAIR
ATP6V0C	-0.203106	-0.506118	HSA05110_CHOLERA_INFECTION	BAIR
ATP6V1A	-0.205435	-0.488486	HSA05110_CHOLERA_INFECTION	BAIR
ACTG1	-0.208597	-0.472739	HSA05110_CHOLERA_INFECTION	BAIR
ATP6V1F	-0.222591	-0.468539	HSA05110_CHOLERA_INFECTION	BAIR
SEC61A2	-0.240418	-0.466503	HSA05110_CHOLERA_INFECTION	BAIR
ATP6V0D2	-0.253517	-0.457167	HSA05110_CHOLERA_INFECTION	BAIR
ATP6V0A2	-0.258147	-0.437613	HSA05110_CHOLERA_INFECTION	BAIR
ATP6V1H	-0.267841	-0.422823	HSA05110_CHOLERA_INFECTION	BAIR
ARF3	-0.303883	-0.428427	HSA05110_CHOLERA_INFECTION	BAIR
ATP6V1C1	-0.327264	-0.42252	HSA05110_CHOLERA_INFECTION	BAIR
ADCY9	-0.338717	-0.401849	HSA05110_CHOLERA_INFECTION	BAIR
ERO1L	-0.360059	-0.388349	HSA05110_CHOLERA_INFECTION	BAIR
ARF5	-0.361999	-0.356394	HSA05110_CHOLERA_INFECTION	BAIR
PDIA4	-0.45647	-0.370016	HSA05110_CHOLERA_INFECTION	BAIR
ARF6	-0.457307	-0.328513	HSA05110_CHOLERA_INFECTION	BAIR
ADCY3	-0.468341	-0.290998	HSA05110_CHOLERA_INFECTION	BAIR
ATP6V0B	-0.49775	-0.260454	HSA05110_CHOLERA_INFECTION	BAIR
ARF1	-0.501434	-0.216298	HSA05110_CHOLERA_INFECTION	BAIR
SEC61A1	-0.524043	-0.176259	HSA05110_CHOLERA_INFECTION	BAIR
ATP6V1D	-0.539169	-0.130692	HSA05110_CHOLERA_INFECTION	BAIR
ATP6V1G1	-0.571607	-0.0905108	HSA05110_CHOLERA_INFECTION	BAIR
ATP6V1E1	-0.608306	-0.0424866	HSA05110_CHOLERA_INFECTION	BAIR
ATP6V0D1	-0.667431	0.00815923	HSA05110_CHOLERA_INFECTION	BAIR
PRMT3	-0.237358	-0.502688	HSA00450_SELENOAMINO_ACID_METABOLISM	BAIR
PAPSS2	-0.279837	-0.493889	HSA00450_SELENOAMINO_ACID_METABOLISM	BAIR
GGT1	-0.298492	-0.458614	HSA00450_SELENOAMINO_ACID_METABOLISM	BAIR
SEPHS2	-0.307285	-0.412967	HSA00450_SELENOAMINO_ACID_METABOLISM	BAIR
WBSCR22	-0.312986	-0.362497	HSA00450_SELENOAMINO_ACID_METABOLISM	BAIR
MARS	-0.320866	-0.313116	HSA00450_SELENOAMINO_ACID_METABOLISM	BAIR
CTH	-0.380035	-0.297792	HSA00450_SELENOAMINO_ACID_METABOLISM	BAIR
PRMT7	-0.413603	-0.241375	HSA00450_SELENOAMINO_ACID_METABOLISM	BAIR
LCMT2	-0.448214	-0.180502	HSA00450_SELENOAMINO_ACID_METABOLISM	BAIR
MAT2B	-0.459979	-0.10438	HSA00450_SELENOAMINO_ACID_METABOLISM	BAIR
METTL6	-0.467568	-0.0246189	HSA00450_SELENOAMINO_ACID_METABOLISM	BAIR
AHCY	-0.530309	0.0418205	HSA00450_SELENOAMINO_ACID_METABOLISM	BAIR
GTF2IRD1	-0.256322	-0.459958	HSA03022_BASAL_TRANSCRIPTION_FACTORS	BAIR
GTF2H3	-0.266789	-0.430011	HSA03022_BASAL_TRANSCRIPTION_FACTORS	BAIR
GTF2B	-0.292765	-0.408129	HSA03022_BASAL_TRANSCRIPTION_FACTORS	BAIR
GTF2F1	-0.307564	-0.37604	HSA03022_BASAL_TRANSCRIPTION_FACTORS	BAIR
GTF2E2	-0.358168	-0.369632	HSA03022_BASAL_TRANSCRIPTION_FACTORS	BAIR
TAF2	-0.418034	-0.342718	HSA03022_BASAL_TRANSCRIPTION_FACTORS	BAIR
TAF13	-0.509103	-0.313206	HSA03022_BASAL_TRANSCRIPTION_FACTORS	BAIR
TBPL1	-0.550879	-0.242611	HSA03022_BASAL_TRANSCRIPTION_FACTORS	BAIR
TAF12	-0.560353	-0.16089	HSA03022_BASAL_TRANSCRIPTION_FACTORS	BAIR
GTF2F2	-0.603043	-0.0780351	HSA03022_BASAL_TRANSCRIPTION_FACTORS	BAIR
TAF9	-0.639526	0.0126032	HSA03022_BASAL_TRANSCRIPTION_FACTORS	BAIR
LAMA4	0.715096	0.0475727	HSA01430_CELL_COMMUNICATION	BAIR
COL6A1	0.66816	0.0934987	HSA01430_CELL_COMMUNICATION	BAIR
THBS3	0.651052	0.142709	HSA01430_CELL_COMMUNICATION	BAIR
COL6A2	0.632081	0.189395	HSA01430_CELL_COMMUNICATION	BAIR
VIM	0.58058	0.221336	HSA01430_CELL_COMMUNICATION	BAIR
VTN	0.559259	0.259047	HSA01430_CELL_COMMUNICATION	BAIR
TNXB	0.544134	0.298463	HSA01430_CELL_COMMUNICATION	BAIR
LAMB2	0.534768	0.338639	HSA01430_CELL_COMMUNICATION	BAIR
LAMA2	0.530069	0.380716	HSA01430_CELL_COMMUNICATION	BAIR
COL5A1	0.484068	0.399142	HSA01430_CELL_COMMUNICATION	BAIR
FN1	0.479822	0.436475	HSA01430_CELL_COMMUNICATION	BAIR
COL4A2	0.473554	0.47221	HSA01430_CELL_COMMUNICATION	BAIR
LAMC1	0.470191	0.508868	HSA01430_CELL_COMMUNICATION	BAIR
COL5A2	0.464192	0.544384	HSA01430_CELL_COMMUNICATION	BAIR
COL3A1	0.446721	0.572386	HSA01430_CELL_COMMUNICATION	BAIR
VWF	0.433035	0.600906	HSA01430_CELL_COMMUNICATION	BAIR
COL4A1	0.430433	0.633891	HSA01430_CELL_COMMUNICATION	BAIR
COL1A2	0.407156	0.655625	HSA01430_CELL_COMMUNICATION	BAIR
COL1A1	0.343152	0.642995	HSA01430_CELL_COMMUNICATION	BAIR
COL4A6	0.339957	0.669047	HSA01430_CELL_COMMUNICATION	BAIR
COL5A3	0.312117	0.674884	HSA01430_CELL_COMMUNICATION	BAIR
CXCL9	0.876734	0.0489677	HSA04060_CYTOKINE_CYTOKINE_RECEPTOR_INTERACTION	BAIR
TNFRSF1A	0.739826	0.0839418	HSA04060_CYTOKINE_CYTOKINE_RECEPTOR_INTERACTION	BAIR
EPOR	0.696296	0.116043	HSA04060_CYTOKINE_CYTOKINE_RECEPTOR_INTERACTION	BAIR
CCL24	0.684293	0.151946	HSA04060_CYTOKINE_CYTOKINE_RECEPTOR_INTERACTION	BAIR
GHR	0.662666	0.184347	HSA04060_CYTOKINE_CYTOKINE_RECEPTOR_INTERACTION	BAIR
IL6ST	0.660806	0.221228	HSA04060_CYTOKINE_CYTOKINE_RECEPTOR_INTERACTION	BAIR
VEGFB	0.624131	0.247652	HSA04060_CYTOKINE_CYTOKINE_RECEPTOR_INTERACTION	BAIR
CSF1	0.608821	0.276712	HSA04060_CYTOKINE_CYTOKINE_RECEPTOR_INTERACTION	BAIR
EGFR	0.60439	0.309234	HSA04060_CYTOKINE_CYTOKINE_RECEPTOR_INTERACTION	BAIR
ACVR1B	0.51638	0.308018	HSA04060_CYTOKINE_CYTOKINE_RECEPTOR_INTERACTION	BAIR
IFNAR2	0.494223	0.325425	HSA04060_CYTOKINE_CYTOKINE_RECEPTOR_INTERACTION	BAIR
INHBB	0.472828	0.341197	HSA04060_CYTOKINE_CYTOKINE_RECEPTOR_INTERACTION	BAIR
FLT1	0.454895	0.359021	HSA04060_CYTOKINE_CYTOKINE_RECEPTOR_INTERACTION	BAIR
OSMR	0.447909	0.380165	HSA04060_CYTOKINE_CYTOKINE_RECEPTOR_INTERACTION	BAIR
IL18	0.431973	0.396269	HSA04060_CYTOKINE_CYTOKINE_RECEPTOR_INTERACTION	BAIR
LTBR	0.393687	0.397462	HSA04060_CYTOKINE_CYTOKINE_RECEPTOR_INTERACTION	BAIR
LEP	0.388066	0.41722	HSA04060_CYTOKINE_CYTOKINE_RECEPTOR_INTERACTION	BAIR
CCR2	0.379674	0.434108	HSA04060_CYTOKINE_CYTOKINE_RECEPTOR_INTERACTION	BAIR
PF4	0.371398	0.449877	HSA04060_CYTOKINE_CYTOKINE_RECEPTOR_INTERACTION	BAIR
CCL5	0.362111	0.463817	HSA04060_CYTOKINE_CYTOKINE_RECEPTOR_INTERACTION	BAIR
IL5	0.348154	0.472611	HSA04060_CYTOKINE_CYTOKINE_RECEPTOR_INTERACTION	BAIR
BMPR1A	0.318923	0.469182	HSA04060_CYTOKINE_CYTOKINE_RECEPTOR_INTERACTION	BAIR
CSF2RA	0.310003	0.48086	HSA04060_CYTOKINE_CYTOKINE_RECEPTOR_INTERACTION	BAIR
TGFB3	0.306585	0.49573	HSA04060_CYTOKINE_CYTOKINE_RECEPTOR_INTERACTION	BAIR
CSF1R	0.302445	0.509822	HSA04060_CYTOKINE_CYTOKINE_RECEPTOR_INTERACTION	BAIR
CCL11	0.285022	0.512026	HSA04060_CYTOKINE_CYTOKINE_RECEPTOR_INTERACTION	BAIR
KDR	0.28184	0.524637	HSA04060_CYTOKINE_CYTOKINE_RECEPTOR_INTERACTION	BAIR
CCL8	0.277334	0.536669	HSA04060_CYTOKINE_CYTOKINE_RECEPTOR_INTERACTION	BAIR
IL4R	0.245833	0.523583	HSA04060_CYTOKINE_CYTOKINE_RECEPTOR_INTERACTION	BAIR
IL2RG	0.240994	0.532817	HSA04060_CYTOKINE_CYTOKINE_RECEPTOR_INTERACTION	BAIR
IL15RA	0.238629	0.544647	HSA04060_CYTOKINE_CYTOKINE_RECEPTOR_INTERACTION	BAIR
CCL19	0.210993	0.533103	HSA04060_CYTOKINE_CYTOKINE_RECEPTOR_INTERACTION	BAIR
IL1R1	0.203636	0.537953	HSA04060_CYTOKINE_CYTOKINE_RECEPTOR_INTERACTION	BAIR
PDGFRB	0.20224	0.547855	HSA04060_CYTOKINE_CYTOKINE_RECEPTOR_INTERACTION	BAIR
IL10RB	0.19713	0.553979	HSA04060_CYTOKINE_CYTOKINE_RECEPTOR_INTERACTION	BAIR
LAMA4	0.715096	0.0315912	HSA04512_ECM_RECEPTOR_INTERACTION	BAIR
SDC2	0.703925	0.0715625	HSA04512_ECM_RECEPTOR_INTERACTION	BAIR
COL6A1	0.66816	0.104301	HSA04512_ECM_RECEPTOR_INTERACTION	BAIR
THBS3	0.651052	0.138969	HSA04512_ECM_RECEPTOR_INTERACTION	BAIR
COL6A2	0.632081	0.171535	HSA04512_ECM_RECEPTOR_INTERACTION	BAIR
FNDC1	0.628037	0.207892	HSA04512_ECM_RECEPTOR_INTERACTION	BAIR
VTN	0.559259	0.218509	HSA04512_ECM_RECEPTOR_INTERACTION	BAIR
TNXB	0.544134	0.245769	HSA04512_ECM_RECEPTOR_INTERACTION	BAIR
LAMB2	0.534768	0.273999	HSA04512_ECM_RECEPTOR_INTERACTION	BAIR
HSPG2	0.530596	0.30438	HSA04512_ECM_RECEPTOR_INTERACTION	BAIR
LAMA2	0.530069	0.335709	HSA04512_ECM_RECEPTOR_INTERACTION	BAIR
COL5A1	0.484068	0.343298	HSA04512_ECM_RECEPTOR_INTERACTION	BAIR
FN1	0.479822	0.369915	HSA04512_ECM_RECEPTOR_INTERACTION	BAIR
COL4A2	0.473554	0.395072	HSA04512_ECM_RECEPTOR_INTERACTION	BAIR
LAMC1	0.470191	0.421229	HSA04512_ECM_RECEPTOR_INTERACTION	BAIR
COL5A2	0.464192	0.446377	HSA04512_ECM_RECEPTOR_INTERACTION	BAIR
COL3A1	0.446721	0.464394	HSA04512_ECM_RECEPTOR_INTERACTION	BAIR
VWF	0.433035	0.483235	HSA04512_ECM_RECEPTOR_INTERACTION	BAIR
COL4A1	0.430433	0.506606	HSA04512_ECM_RECEPTOR_INTERACTION	BAIR
COL1A2	0.407156	0.519234	HSA04512_ECM_RECEPTOR_INTERACTION	BAIR
ITGB5	0.383813	0.529284	HSA04512_ECM_RECEPTOR_INTERACTION	BAIR
COL1A1	0.343152	0.521682	HSA04512_ECM_RECEPTOR_INTERACTION	BAIR
COL4A6	0.339957	0.540142	HSA04512_ECM_RECEPTOR_INTERACTION	BAIR
CD47	0.334656	0.557089	HSA04512_ECM_RECEPTOR_INTERACTION	BAIR
ITGA1	0.318443	0.563058	HSA04512_ECM_RECEPTOR_INTERACTION	BAIR
COL5A3	0.312117	0.577802	HSA04512_ECM_RECEPTOR_INTERACTION	BAIR
CD36	0.283302	0.572109	HSA04512_ECM_RECEPTOR_INTERACTION	BAIR
DAG1	0.269768	0.57727	HSA04512_ECM_RECEPTOR_INTERACTION	BAIR
SDC3	0.259791	0.584892	HSA04512_ECM_RECEPTOR_INTERACTION	BAIR
CAV2	0.786149	0.0202185	HSA04510_FOCAL_ADHESION	BAIR
CAV1	0.77676	0.042365	HSA04510_FOCAL_ADHESION	BAIR
LAMA4	0.715096	0.0550419	HSA04510_FOCAL_ADHESION	BAIR
COL6A1	0.66816	0.0657078	HSA04510_FOCAL_ADHESION	BAIR
THBS3	0.651052	0.0806074	HSA04510_FOCAL_ADHESION	BAIR
COL6A2	0.632081	0.0939715	HSA04510_FOCAL_ADHESION	BAIR
VEGFB	0.624131	0.110404	HSA04510_FOCAL_ADHESION	BAIR
EGFR	0.60439	0.121322	HSA04510_FOCAL_ADHESION	BAIR
ZYX	0.598795	0.137025	HSA04510_FOCAL_ADHESION	BAIR
ROCK2	0.580496	0.147915	HSA04510_FOCAL_ADHESION	BAIR
ACTN4	0.559822	0.15656	HSA04510_FOCAL_ADHESION	BAIR
VTN	0.559259	0.172554	HSA04510_FOCAL_ADHESION	BAIR
RAPGEF1	0.558098	0.188184	HSA04510_FOCAL_ADHESION	BAIR
CAPN2	0.557884	0.204248	HSA04510_FOCAL_ADHESION	BAIR
TNXB	0.544134	0.21563	HSA04510_FOCAL_ADHESION	BAIR
LAMB2	0.534768	0.227621	HSA04510_FOCAL_ADHESION	BAIR
LAMA2	0.530069	0.241784	HSA04510_FOCAL_ADHESION	BAIR
PTEN	0.525418	0.255485	HSA04510_FOCAL_ADHESION	BAIR
ILK	0.523137	0.269559	HSA04510_FOCAL_ADHESION	BAIR
RAC1	0.500052	0.273955	HSA04510_FOCAL_ADHESION	BAIR
COL5A1	0.484068	0.27943	HSA04510_FOCAL_ADHESION	BAIR
FN1	0.479822	0.291488	HSA04510_FOCAL_ADHESION	BAIR
IGF1	0.479769	0.305302	HSA04510_FOCAL_ADHESION	BAIR
COL4A2	0.473554	0.31619	HSA04510_FOCAL_ADHESION	BAIR
LAMC1	0.470191	0.32808	HSA04510_FOCAL_ADHESION	BAIR
COL5A2	0.464192	0.339138	HSA04510_FOCAL_ADHESION	BAIR
FYN	0.45856	0.350034	HSA04510_FOCAL_ADHESION	BAIR
FLT1	0.454895	0.361594	HSA04510_FOCAL_ADHESION	BAIR
COL3A1	0.446721	0.37006	HSA04510_FOCAL_ADHESION	BAIR
AKT2	0.43956	0.379969	HSA04510_FOCAL_ADHESION	BAIR
TLN1	0.436685	0.391114	HSA04510_FOCAL_ADHESION	BAIR
VWF	0.433035	0.401165	HSA04510_FOCAL_ADHESION	BAIR
COL4A1	0.430433	0.411471	HSA04510_FOCAL_ADHESION	BAIR
COL1A2	0.407156	0.411654	HSA04510_FOCAL_ADHESION	BAIR
ROCK1	0.402562	0.421047	HSA04510_FOCAL_ADHESION	BAIR
FIGF	0.400229	0.431252	HSA04510_FOCAL_ADHESION	BAIR
JUN	0.396989	0.440705	HSA04510_FOCAL_ADHESION	BAIR
ITGB5	0.383813	0.444832	HSA04510_FOCAL_ADHESION	BAIR
MAPK3	0.380857	0.454479	HSA04510_FOCAL_ADHESION	BAIR
COL1A1	0.343152	0.437651	HSA04510_FOCAL_ADHESION	BAIR
COL4A6	0.339957	0.445791	HSA04510_FOCAL_ADHESION	BAIR
CCND3	0.334636	0.452459	HSA04510_FOCAL_ADHESION	BAIR
BIRC3	0.331974	0.45971	HSA04510_FOCAL_ADHESION	BAIR
ITGA1	0.318443	0.458437	HSA04510_FOCAL_ADHESION	BAIR
COL5A3	0.312117	0.463688	HSA04510_FOCAL_ADHESION	BAIR
BIRC4	0.307889	0.469365	HSA04510_FOCAL_ADHESION	BAIR
C1S	0.764752	0.0973704	HSA04610_COMPLEMENT_AND_COAGULATION_CASCADES	BAIR
C2	0.685362	0.177128	HSA04610_COMPLEMENT_AND_COAGULATION_CASCADES	BAIR
C1R	0.632368	0.248976	HSA04610_COMPLEMENT_AND_COAGULATION_CASCADES	BAIR
CFB	0.528031	0.285549	HSA04610_COMPLEMENT_AND_COAGULATION_CASCADES	BAIR
THBD	0.49788	0.338115	HSA04610_COMPLEMENT_AND_COAGULATION_CASCADES	BAIR
F13A1	0.446081	0.37293	HSA04610_COMPLEMENT_AND_COAGULATION_CASCADES	BAIR
TFPI	0.443656	0.431442	HSA04610_COMPLEMENT_AND_COAGULATION_CASCADES	BAIR
VWF	0.433035	0.483108	HSA04610_COMPLEMENT_AND_COAGULATION_CASCADES	BAIR
PLAT	0.431379	0.539337	HSA04610_COMPLEMENT_AND_COAGULATION_CASCADES	BAIR
F3	0.338633	0.528683	HSA04610_COMPLEMENT_AND_COAGULATION_CASCADES	BAIR
C3	0.323207	0.560649	HSA04610_COMPLEMENT_AND_COAGULATION_CASCADES	BAIR
C1QA	0.271745	0.556976	HSA04610_COMPLEMENT_AND_COAGULATION_CASCADES	BAIR
C1QC	0.229391	0.552132	HSA04610_COMPLEMENT_AND_COAGULATION_CASCADES	BAIR
SERPINE1	0.219018	0.571885	HSA04610_COMPLEMENT_AND_COAGULATION_CASCADES	BAIR
SERPING1	0.203531	0.585125	HSA04610_COMPLEMENT_AND_COAGULATION_CASCADES	BAIR
CD55	0.196646	0.604514	HSA04610_COMPLEMENT_AND_COAGULATION_CASCADES	BAIR
C1QB	0.182796	0.614237	HSA04610_COMPLEMENT_AND_COAGULATION_CASCADES	BAIR
GHR	0.662666	0.0585683	HSA04080_NEUROACTIVE_LIGAND_RECEPTOR_INTERACTION	BAIR
PTGER4	0.511639	0.0723642	HSA04080_NEUROACTIVE_LIGAND_RECEPTOR_INTERACTION	BAIR
AGTR1	0.464548	0.105652	HSA04080_NEUROACTIVE_LIGAND_RECEPTOR_INTERACTION	BAIR
ADRB3	0.46318	0.160541	HSA04080_NEUROACTIVE_LIGAND_RECEPTOR_INTERACTION	BAIR
NR3C1	0.426323	0.193054	HSA04080_NEUROACTIVE_LIGAND_RECEPTOR_INTERACTION	BAIR
THRA	0.423651	0.242767	HSA04080_NEUROACTIVE_LIGAND_RECEPTOR_INTERACTION	BAIR
GABBR1	0.422743	0.293025	HSA04080_NEUROACTIVE_LIGAND_RECEPTOR_INTERACTION	BAIR
EDNRB	0.416206	0.340104	HSA04080_NEUROACTIVE_LIGAND_RECEPTOR_INTERACTION	BAIR
LEP	0.388066	0.371621	HSA04080_NEUROACTIVE_LIGAND_RECEPTOR_INTERACTION	BAIR
EDG2	0.346661	0.385439	HSA04080_NEUROACTIVE_LIGAND_RECEPTOR_INTERACTION	BAIR
ADORA2A	0.333441	0.417153	HSA04080_NEUROACTIVE_LIGAND_RECEPTOR_INTERACTION	BAIR
TSHR	0.311642	0.438635	HSA04080_NEUROACTIVE_LIGAND_RECEPTOR_INTERACTION	BAIR
EDG1	0.285576	0.452746	HSA04080_NEUROACTIVE_LIGAND_RECEPTOR_INTERACTION	BAIR
EDG3	0.256671	0.460018	HSA04080_NEUROACTIVE_LIGAND_RECEPTOR_INTERACTION	BAIR
AGTRL1	0.246678	0.479913	HSA04080_NEUROACTIVE_LIGAND_RECEPTOR_INTERACTION	BAIR
PTGER1	0.227796	0.491776	HSA04080_NEUROACTIVE_LIGAND_RECEPTOR_INTERACTION	BAIR
PTGER3	0.215761	0.507854	HSA04080_NEUROACTIVE_LIGAND_RECEPTOR_INTERACTION	BAIR
TSPO	0.205746	0.523385	HSA04080_NEUROACTIVE_LIGAND_RECEPTOR_INTERACTION	BAIR
CLDN5	0.718637	0.0377043	HSA04670_LEUKOCYTE_TRANSENDOTHELIAL_MIGRATION	BAIR
GNAI1	0.654138	0.0691479	HSA04670_LEUKOCYTE_TRANSENDOTHELIAL_MIGRATION	BAIR
CD99	0.621772	0.102585	HSA04670_LEUKOCYTE_TRANSENDOTHELIAL_MIGRATION	BAIR
ROCK2	0.580496	0.127923	HSA04670_LEUKOCYTE_TRANSENDOTHELIAL_MIGRATION	BAIR
JAM2	0.56418	0.159818	HSA04670_LEUKOCYTE_TRANSENDOTHELIAL_MIGRATION	BAIR
ACTN4	0.559822	0.195462	HSA04670_LEUKOCYTE_TRANSENDOTHELIAL_MIGRATION	BAIR
GNAI2	0.526734	0.219731	HSA04670_LEUKOCYTE_TRANSENDOTHELIAL_MIGRATION	BAIR
RAC1	0.500052	0.241459	HSA04670_LEUKOCYTE_TRANSENDOTHELIAL_MIGRATION	BAIR
SIPA1	0.489857	0.269387	HSA04670_LEUKOCYTE_TRANSENDOTHELIAL_MIGRATION	BAIR
MMP2	0.427515	0.266304	HSA04670_LEUKOCYTE_TRANSENDOTHELIAL_MIGRATION	BAIR
MAPK12	0.407294	0.283601	HSA04670_LEUKOCYTE_TRANSENDOTHELIAL_MIGRATION	BAIR
ROCK1	0.402562	0.308008	HSA04670_LEUKOCYTE_TRANSENDOTHELIAL_MIGRATION	BAIR
THY1	0.400117	0.333235	HSA04670_LEUKOCYTE_TRANSENDOTHELIAL_MIGRATION	BAIR
MMP9	0.379584	0.347705	HSA04670_LEUKOCYTE_TRANSENDOTHELIAL_MIGRATION	BAIR
CLDN15	0.369749	0.366323	HSA04670_LEUKOCYTE_TRANSENDOTHELIAL_MIGRATION	BAIR
RAPGEF3	0.358047	0.380997	HSA04670_LEUKOCYTE_TRANSENDOTHELIAL_MIGRATION	BAIR
CDH5	0.343273	0.393376	HSA04670_LEUKOCYTE_TRANSENDOTHELIAL_MIGRATION	BAIR
ICAM1	0.295222	0.378753	HSA04670_LEUKOCYTE_TRANSENDOTHELIAL_MIGRATION	BAIR
MLLT4	0.275904	0.380968	HSA04670_LEUKOCYTE_TRANSENDOTHELIAL_MIGRATION	BAIR
JAM3	0.242389	0.368395	HSA04670_LEUKOCYTE_TRANSENDOTHELIAL_MIGRATION	BAIR
PIK3CD	0.240194	0.382535	HSA04670_LEUKOCYTE_TRANSENDOTHELIAL_MIGRATION	BAIR
RAC2	0.239003	0.397796	HSA04670_LEUKOCYTE_TRANSENDOTHELIAL_MIGRATION	BAIR
VASP	0.23373	0.409868	HSA04670_LEUKOCYTE_TRANSENDOTHELIAL_MIGRATION	BAIR
PIK3CB	0.214515	0.406903	HSA04670_LEUKOCYTE_TRANSENDOTHELIAL_MIGRATION	BAIR
PTK2	0.208415	0.416088	HSA04670_LEUKOCYTE_TRANSENDOTHELIAL_MIGRATION	BAIR
F11R	0.203753	0.42529	HSA04670_LEUKOCYTE_TRANSENDOTHELIAL_MIGRATION	BAIR
PTPN11	0.18119	0.413554	HSA04670_LEUKOCYTE_TRANSENDOTHELIAL_MIGRATION	BAIR
PTK2B	0.179863	0.424222	HSA04670_LEUKOCYTE_TRANSENDOTHELIAL_MIGRATION	BAIR
PIK3R1	0.171387	0.427011	HSA04670_LEUKOCYTE_TRANSENDOTHELIAL_MIGRATION	BAIR
PLCG1	0.16578	0.431282	HSA04670_LEUKOCYTE_TRANSENDOTHELIAL_MIGRATION	BAIR
ACTN1	0.156718	0.432984	HSA04670_LEUKOCYTE_TRANSENDOTHELIAL_MIGRATION	BAIR
RAP1B	0.151385	0.437388	HSA04670_LEUKOCYTE_TRANSENDOTHELIAL_MIGRATION	BAIR
MYL9	0.141587	0.437427	HSA04670_LEUKOCYTE_TRANSENDOTHELIAL_MIGRATION	BAIR
CTNNA1	0.122134	0.426126	HSA04670_LEUKOCYTE_TRANSENDOTHELIAL_MIGRATION	BAIR
PXN	0.120747	0.432967	HSA04670_LEUKOCYTE_TRANSENDOTHELIAL_MIGRATION	BAIR
PIK3CA	0.118346	0.438555	HSA04670_LEUKOCYTE_TRANSENDOTHELIAL_MIGRATION	BAIR
ITGB1	0.116232	0.444003	HSA04670_LEUKOCYTE_TRANSENDOTHELIAL_MIGRATION	BAIR
CXCL12	0.111263	0.445517	HSA04670_LEUKOCYTE_TRANSENDOTHELIAL_MIGRATION	BAIR
CYBB	0.0989114	0.438565	HSA04670_LEUKOCYTE_TRANSENDOTHELIAL_MIGRATION	BAIR
RHOA	0.0971109	0.443613	HSA04670_LEUKOCYTE_TRANSENDOTHELIAL_MIGRATION	BAIR
MSN	0.0957868	0.448573	HSA04670_LEUKOCYTE_TRANSENDOTHELIAL_MIGRATION	BAIR
EPOR	0.696296	0.0301386	HSA04630_JAK_STAT_SIGNALING_PATHWAY	BAIR
GHR	0.662666	0.0646036	HSA04630_JAK_STAT_SIGNALING_PATHWAY	BAIR
IL6ST	0.660806	0.106048	HSA04630_JAK_STAT_SIGNALING_PATHWAY	BAIR
STAT5B	0.609716	0.131179	HSA04630_JAK_STAT_SIGNALING_PATHWAY	BAIR
STAT6	0.504358	0.125776	HSA04630_JAK_STAT_SIGNALING_PATHWAY	BAIR
JAK1	0.501621	0.156228	HSA04630_JAK_STAT_SIGNALING_PATHWAY	BAIR
IFNAR2	0.494223	0.183375	HSA04630_JAK_STAT_SIGNALING_PATHWAY	BAIR
SPRY2	0.472829	0.202519	HSA04630_JAK_STAT_SIGNALING_PATHWAY	BAIR
TYK2	0.453941	0.222657	HSA04630_JAK_STAT_SIGNALING_PATHWAY	BAIR
OSMR	0.447909	0.247548	HSA04630_JAK_STAT_SIGNALING_PATHWAY	BAIR
AKT2	0.43956	0.272023	HSA04630_JAK_STAT_SIGNALING_PATHWAY	BAIR
MYC	0.396746	0.27339	HSA04630_JAK_STAT_SIGNALING_PATHWAY	BAIR
LEP	0.388066	0.293645	HSA04630_JAK_STAT_SIGNALING_PATHWAY	BAIR
IL5	0.348154	0.288791	HSA04630_JAK_STAT_SIGNALING_PATHWAY	BAIR
CCND3	0.334636	0.301318	HSA04630_JAK_STAT_SIGNALING_PATHWAY	BAIR
CSF2RA	0.310003	0.302362	HSA04630_JAK_STAT_SIGNALING_PATHWAY	BAIR
SOCS3	0.288223	0.303128	HSA04630_JAK_STAT_SIGNALING_PATHWAY	BAIR
STAT5A	0.285884	0.320341	HSA04630_JAK_STAT_SIGNALING_PATHWAY	BAIR
JAK3	0.267272	0.321318	HSA04630_JAK_STAT_SIGNALING_PATHWAY	BAIR
SPRY1	0.25115	0.323683	HSA04630_JAK_STAT_SIGNALING_PATHWAY	BAIR
SOCS4	0.249887	0.338414	HSA04630_JAK_STAT_SIGNALING_PATHWAY	BAIR
IL4R	0.245833	0.349834	HSA04630_JAK_STAT_SIGNALING_PATHWAY	BAIR
IL2RG	0.240994	0.36073	HSA04630_JAK_STAT_SIGNALING_PATHWAY	BAIR
PIK3CD	0.240194	0.375398	HSA04630_JAK_STAT_SIGNALING_PATHWAY	BAIR
IL15RA	0.238629	0.389421	HSA04630_JAK_STAT_SIGNALING_PATHWAY	BAIR
JAK2	0.226135	0.393379	HSA04630_JAK_STAT_SIGNALING_PATHWAY	BAIR
PIK3CB	0.214515	0.396715	HSA04630_JAK_STAT_SIGNALING_PATHWAY	BAIR
IL10RB	0.19713	0.393172	HSA04630_JAK_STAT_SIGNALING_PATHWAY	BAIR
STAT3	0.196602	0.404771	HSA04630_JAK_STAT_SIGNALING_PATHWAY	BAIR
PTPN11	0.18119	0.400008	HSA04630_JAK_STAT_SIGNALING_PATHWAY	BAIR
CREBBP	0.176586	0.406199	HSA04630_JAK_STAT_SIGNALING_PATHWAY	BAIR
PIK3R1	0.171387	0.411955	HSA04630_JAK_STAT_SIGNALING_PATHWAY	BAIR
UQCR	-0.18	-0.62	HSA00190_OXIDATIVE_PHOSPHORYLATION	BAIR
COX8C	-0.18	-0.62	HSA00190_OXIDATIVE_PHOSPHORYLATION	BAIR
NDUFA4	-0.18	-0.61	HSA00190_OXIDATIVE_PHOSPHORYLATION	BAIR
SDHA	-0.19	-0.62	HSA00190_OXIDATIVE_PHOSPHORYLATION	BAIR
NDUFS7	-0.2	-0.62	HSA00190_OXIDATIVE_PHOSPHORYLATION	BAIR
ATP6V0C	-0.2	-0.62	HSA00190_OXIDATIVE_PHOSPHORYLATION	BAIR
ATP6V1A	-0.21	-0.61	HSA00190_OXIDATIVE_PHOSPHORYLATION	BAIR
ATP5J2	-0.22	-0.62	HSA00190_OXIDATIVE_PHOSPHORYLATION	BAIR
ATP6V1F	-0.22	-0.61	HSA00190_OXIDATIVE_PHOSPHORYLATION	BAIR
NDUFS1	-0.22	-0.61	HSA00190_OXIDATIVE_PHOSPHORYLATION	BAIR
NDUFB4	-0.23	-0.61	HSA00190_OXIDATIVE_PHOSPHORYLATION	BAIR
COX4I1	-0.23	-0.6	HSA00190_OXIDATIVE_PHOSPHORYLATION	BAIR
NDUFS6	-0.23	-0.59	HSA00190_OXIDATIVE_PHOSPHORYLATION	BAIR
COX6B1	-0.24	-0.6	HSA00190_OXIDATIVE_PHOSPHORYLATION	BAIR
ATP5G3	-0.25	-0.59	HSA00190_OXIDATIVE_PHOSPHORYLATION	BAIR
ATP6V0D2	-0.25	-0.59	HSA00190_OXIDATIVE_PHOSPHORYLATION	BAIR
ATP5J	-0.26	-0.58	HSA00190_OXIDATIVE_PHOSPHORYLATION	BAIR
COX15	-0.26	-0.57	HSA00190_OXIDATIVE_PHOSPHORYLATION	BAIR
NDUFV1	-0.26	-0.56	HSA00190_OXIDATIVE_PHOSPHORYLATION	BAIR
ATP6V0A2	-0.26	-0.56	HSA00190_OXIDATIVE_PHOSPHORYLATION	BAIR
NDUFAB1	-0.26	-0.55	HSA00190_OXIDATIVE_PHOSPHORYLATION	BAIR
NDUFB9	-0.26	-0.54	HSA00190_OXIDATIVE_PHOSPHORYLATION	BAIR
NDUFA9	-0.27	-0.54	HSA00190_OXIDATIVE_PHOSPHORYLATION	BAIR
SDHC	-0.27	-0.53	HSA00190_OXIDATIVE_PHOSPHORYLATION	BAIR
NDUFA10	-0.27	-0.52	HSA00190_OXIDATIVE_PHOSPHORYLATION	BAIR
ATP6V1H	-0.27	-0.51	HSA00190_OXIDATIVE_PHOSPHORYLATION	BAIR
COX5B	-0.29	-0.51	HSA00190_OXIDATIVE_PHOSPHORYLATION	BAIR
ATP5D	-0.29	-0.51	HSA00190_OXIDATIVE_PHOSPHORYLATION	BAIR
UQCRFS1	-0.29	-0.5	HSA00190_OXIDATIVE_PHOSPHORYLATION	BAIR
NDUFS3	-0.29	-0.49	HSA00190_OXIDATIVE_PHOSPHORYLATION	BAIR
CYC1	-0.29	-0.48	HSA00190_OXIDATIVE_PHOSPHORYLATION	BAIR
NDUFC1	-0.29	-0.47	HSA00190_OXIDATIVE_PHOSPHORYLATION	BAIR
NDUFB11	-0.3	-0.47	HSA00190_OXIDATIVE_PHOSPHORYLATION	BAIR
NDUFA12	-0.3	-0.46	HSA00190_OXIDATIVE_PHOSPHORYLATION	BAIR
SDHB	-0.31	-0.45	HSA00190_OXIDATIVE_PHOSPHORYLATION	BAIR
NDUFB10	-0.31	-0.44	HSA00190_OXIDATIVE_PHOSPHORYLATION	BAIR
NDUFS2	-0.31	-0.43	HSA00190_OXIDATIVE_PHOSPHORYLATION	BAIR
NDUFS8	-0.32	-0.43	HSA00190_OXIDATIVE_PHOSPHORYLATION	BAIR
ATP5G2	-0.32	-0.42	HSA00190_OXIDATIVE_PHOSPHORYLATION	BAIR
ATP5E	-0.32	-0.41	HSA00190_OXIDATIVE_PHOSPHORYLATION	BAIR
ATP6V1C1	-0.33	-0.4	HSA00190_OXIDATIVE_PHOSPHORYLATION	BAIR
COX6C	-0.33	-0.39	HSA00190_OXIDATIVE_PHOSPHORYLATION	BAIR
UQCRC1	-0.33	-0.38	HSA00190_OXIDATIVE_PHOSPHORYLATION	BAIR
COX7C	-0.34	-0.38	HSA00190_OXIDATIVE_PHOSPHORYLATION	BAIR
NDUFA2	-0.34	-0.37	HSA00190_OXIDATIVE_PHOSPHORYLATION	BAIR
ATP5F1	-0.36	-0.37	HSA00190_OXIDATIVE_PHOSPHORYLATION	BAIR
UQCRC2	-0.36	-0.36	HSA00190_OXIDATIVE_PHOSPHORYLATION	BAIR
ATP5H	-0.36	-0.34	HSA00190_OXIDATIVE_PHOSPHORYLATION	BAIR
ATP5A1	-0.36	-0.33	HSA00190_OXIDATIVE_PHOSPHORYLATION	BAIR
ATP5O	-0.36	-0.32	HSA00190_OXIDATIVE_PHOSPHORYLATION	BAIR
NDUFB2	-0.39	-0.33	HSA00190_OXIDATIVE_PHOSPHORYLATION	BAIR
ATP5C1	-0.39	-0.32	HSA00190_OXIDATIVE_PHOSPHORYLATION	BAIR
UQCRQ	-0.4	-0.31	HSA00190_OXIDATIVE_PHOSPHORYLATION	BAIR
NDUFB5	-0.4	-0.29	HSA00190_OXIDATIVE_PHOSPHORYLATION	BAIR
NDUFA5	-0.41	-0.28	HSA00190_OXIDATIVE_PHOSPHORYLATION	BAIR
NDUFB6	-0.43	-0.28	HSA00190_OXIDATIVE_PHOSPHORYLATION	BAIR
PPA1	-0.45	-0.28	HSA00190_OXIDATIVE_PHOSPHORYLATION	BAIR
NDUFB7	-0.46	-0.26	HSA00190_OXIDATIVE_PHOSPHORYLATION	BAIR
NDUFA8	-0.47	-0.25	HSA00190_OXIDATIVE_PHOSPHORYLATION	BAIR
ATP6V1B2	-0.48	-0.24	HSA00190_OXIDATIVE_PHOSPHORYLATION	BAIR
ATP5L	-0.48	-0.22	HSA00190_OXIDATIVE_PHOSPHORYLATION	BAIR
ATP6V0B	-0.5	-0.21	HSA00190_OXIDATIVE_PHOSPHORYLATION	BAIR
NDUFS4	-0.5	-0.2	HSA00190_OXIDATIVE_PHOSPHORYLATION	BAIR
SDHD	-0.5	-0.18	HSA00190_OXIDATIVE_PHOSPHORYLATION	BAIR
COX7A2	-0.51	-0.16	HSA00190_OXIDATIVE_PHOSPHORYLATION	BAIR
ATP6V1D	-0.54	-0.16	HSA00190_OXIDATIVE_PHOSPHORYLATION	BAIR
ATP5G1	-0.54	-0.14	HSA00190_OXIDATIVE_PHOSPHORYLATION	BAIR
NDUFA11	-0.57	-0.13	HSA00190_OXIDATIVE_PHOSPHORYLATION	BAIR
ATP6V1G1	-0.57	-0.11	HSA00190_OXIDATIVE_PHOSPHORYLATION	BAIR
COX5A	-0.57	-0.09	HSA00190_OXIDATIVE_PHOSPHORYLATION	BAIR
ATP6V1E1	-0.61	-0.07	HSA00190_OXIDATIVE_PHOSPHORYLATION	BAIR
NDUFV2	-0.61	-0.05	HSA00190_OXIDATIVE_PHOSPHORYLATION	BAIR
NDUFA6	-0.65	-0.04	HSA00190_OXIDATIVE_PHOSPHORYLATION	BAIR
UQCRH	-0.66	-0.01	HSA00190_OXIDATIVE_PHOSPHORYLATION	BAIR
ATP6V0D1	-0.67	0.01	HSA00190_OXIDATIVE_PHOSPHORYLATION	BAIR
NDUFA6	-0.322088	-0.339605	HSA00190_OXIDATIVE_PHOSPHORYLATION	GSE6514
NDUFA11	-0.333445	-0.338466	HSA00190_OXIDATIVE_PHOSPHORYLATION	GSE6514
NDUFB5	-0.334838	-0.329545	HSA00190_OXIDATIVE_PHOSPHORYLATION	GSE6514
ATP5G1	-0.341057	-0.323969	HSA00190_OXIDATIVE_PHOSPHORYLATION	GSE6514
NDUFB7	-0.349663	-0.319467	HSA00190_OXIDATIVE_PHOSPHORYLATION	GSE6514
UQCR	-0.356598	-0.314371	HSA00190_OXIDATIVE_PHOSPHORYLATION	GSE6514
NDUFC1	-0.364113	-0.307993	HSA00190_OXIDATIVE_PHOSPHORYLATION	GSE6514
NDUFB6	-0.368886	-0.300704	HSA00190_OXIDATIVE_PHOSPHORYLATION	GSE6514
UQCRC2	-0.371057	-0.290865	HSA00190_OXIDATIVE_PHOSPHORYLATION	GSE6514
ATP5H	-0.377558	-0.284171	HSA00190_OXIDATIVE_PHOSPHORYLATION	GSE6514
ATP5J2	-0.384271	-0.277558	HSA00190_OXIDATIVE_PHOSPHORYLATION	GSE6514
NDUFB3	-0.385125	-0.266619	HSA00190_OXIDATIVE_PHOSPHORYLATION	GSE6514
NDUFS4	-0.390623	-0.259429	HSA00190_OXIDATIVE_PHOSPHORYLATION	GSE6514
NDUFA13	-0.391287	-0.247919	HSA00190_OXIDATIVE_PHOSPHORYLATION	GSE6514
ATP5O	-0.397141	-0.239765	HSA00190_OXIDATIVE_PHOSPHORYLATION	GSE6514
ATP5E	-0.397998	-0.227858	HSA00190_OXIDATIVE_PHOSPHORYLATION	GSE6514
NDUFA12	-0.406783	-0.223135	HSA00190_OXIDATIVE_PHOSPHORYLATION	GSE6514
ATP5L	-0.411117	-0.214457	HSA00190_OXIDATIVE_PHOSPHORYLATION	GSE6514
NDUFB9	-0.416342	-0.205046	HSA00190_OXIDATIVE_PHOSPHORYLATION	GSE6514
NDUFA7	-0.41958	-0.194102	HSA00190_OXIDATIVE_PHOSPHORYLATION	GSE6514
COX6B1	-0.426175	-0.186683	HSA00190_OXIDATIVE_PHOSPHORYLATION	GSE6514
ATP5I	-0.429258	-0.174774	HSA00190_OXIDATIVE_PHOSPHORYLATION	GSE6514
NDUFB4	-0.44156	-0.169367	HSA00190_OXIDATIVE_PHOSPHORYLATION	GSE6514
PPA2	-0.442183	-0.156298	HSA00190_OXIDATIVE_PHOSPHORYLATION	GSE6514
COX6C	-0.446522	-0.146249	HSA00190_OXIDATIVE_PHOSPHORYLATION	GSE6514
UQCRH	-0.44751	-0.132921	HSA00190_OXIDATIVE_PHOSPHORYLATION	GSE6514
NDUFA2	-0.457931	-0.124624	HSA00190_OXIDATIVE_PHOSPHORYLATION	GSE6514
NDUFS6	-0.463303	-0.113774	HSA00190_OXIDATIVE_PHOSPHORYLATION	GSE6514
NDUFA5	-0.463598	-0.0995711	HSA00190_OXIDATIVE_PHOSPHORYLATION	GSE6514
NDUFA3	-0.467555	-0.0878265	HSA00190_OXIDATIVE_PHOSPHORYLATION	GSE6514
COX17	-0.471168	-0.0757801	HSA00190_OXIDATIVE_PHOSPHORYLATION	GSE6514
NDUFB8	-0.472299	-0.0615971	HSA00190_OXIDATIVE_PHOSPHORYLATION	GSE6514
ATP5J	-0.474502	-0.048302	HSA00190_OXIDATIVE_PHOSPHORYLATION	GSE6514
NDUFB11	-0.476536	-0.0345624	HSA00190_OXIDATIVE_PHOSPHORYLATION	GSE6514
NDUFA1	-0.496113	-0.029109	HSA00190_OXIDATIVE_PHOSPHORYLATION	GSE6514
NDUFA4	-0.501154	-0.0171949	HSA00190_OXIDATIVE_PHOSPHORYLATION	GSE6514
COX7A2	-0.515335	-0.00771289	HSA00190_OXIDATIVE_PHOSPHORYLATION	GSE6514
COX6A2	-0.532862	0.00240168	HSA00190_OXIDATIVE_PHOSPHORYLATION	GSE6514
UQCRB	-0.564065	0.0111791	HSA00190_OXIDATIVE_PHOSPHORYLATION	GSE6514
ATP6V0D1	0.75425	0.0606639	HSA05110_CHOLERA_INFECTION	GSE6514
ARF5	0.719756	0.11768	HSA05110_CHOLERA_INFECTION	GSE6514
SEC61A2	0.674473	0.161661	HSA05110_CHOLERA_INFECTION	GSE6514
AK1	0.658626	0.214055	HSA05110_CHOLERA_INFECTION	GSE6514
ATP6V0C	0.574456	0.221554	HSA05110_CHOLERA_INFECTION	GSE6514
ATP6V1G2	0.573932	0.271185	HSA05110_CHOLERA_INFECTION	GSE6514
ATP6V0A1	0.545132	0.297521	HSA05110_CHOLERA_INFECTION	GSE6514
ARF3	0.535169	0.336295	HSA05110_CHOLERA_INFECTION	GSE6514
ATP6V0B	0.52556	0.374333	HSA05110_CHOLERA_INFECTION	GSE6514
ATP6V1C1	0.522157	0.415972	HSA05110_CHOLERA_INFECTION	GSE6514
ACTG1	0.49841	0.440168	HSA05110_CHOLERA_INFECTION	GSE6514
ARF1	0.489054	0.473529	HSA05110_CHOLERA_INFECTION	GSE6514
ATP6V1E1	0.460289	0.490629	HSA05110_CHOLERA_INFECTION	GSE6514
PDIA4	0.432237	0.505303	HSA05110_CHOLERA_INFECTION	GSE6514
ATP6V1A	0.392922	0.507173	HSA05110_CHOLERA_INFECTION	GSE6514
ATP6V1F	0.380723	0.529267	HSA05110_CHOLERA_INFECTION	GSE6514
ARF4	0.364432	0.545962	HSA05110_CHOLERA_INFECTION	GSE6514
GOT1	0.722456	0.0687486	HSA00252_ALANINE_AND_ASPARTATE_METABOLISM	GSE6514
ADSS	0.701994	0.139933	HSA00252_ALANINE_AND_ASPARTATE_METABOLISM	GSE6514
ABAT	0.621771	0.176892	HSA00252_ALANINE_AND_ASPARTATE_METABOLISM	GSE6514
ASRGL1	0.61867	0.241996	HSA00252_ALANINE_AND_ASPARTATE_METABOLISM	GSE6514
ASL	0.568494	0.275843	HSA00252_ALANINE_AND_ASPARTATE_METABOLISM	GSE6514
ASS1	0.557161	0.328874	HSA00252_ALANINE_AND_ASPARTATE_METABOLISM	GSE6514
GOT2	0.544195	0.377178	HSA00252_ALANINE_AND_ASPARTATE_METABOLISM	GSE6514
PDHA1	0.533126	0.426561	HSA00252_ALANINE_AND_ASPARTATE_METABOLISM	GSE6514
ADSL	0.509892	0.463556	HSA00252_ALANINE_AND_ASPARTATE_METABOLISM	GSE6514
CAD	0.501674	0.511052	HSA00252_ALANINE_AND_ASPARTATE_METABOLISM	GSE6514
DARS2	0.466395	0.532134	HSA00252_ALANINE_AND_ASPARTATE_METABOLISM	GSE6514
PDHB	0.406945	0.528076	HSA00252_ALANINE_AND_ASPARTATE_METABOLISM	GSE6514
NARS	0.378626	0.544304	HSA00252_ALANINE_AND_ASPARTATE_METABOLISM	GSE6514
AARS	0.364582	0.570877	HSA00252_ALANINE_AND_ASPARTATE_METABOLISM	GSE6514
GOT1	0.722456	0.100063	HSA00330_ARGININE_AND_PROLINE_METABOLISM	GSE6514
OAT	0.611561	0.152384	HSA00330_ARGININE_AND_PROLINE_METABOLISM	GSE6514
ASL	0.568494	0.214017	HSA00330_ARGININE_AND_PROLINE_METABOLISM	GSE6514
ASS1	0.557161	0.291198	HSA00330_ARGININE_AND_PROLINE_METABOLISM	GSE6514
GOT2	0.544195	0.363092	HSA00330_ARGININE_AND_PROLINE_METABOLISM	GSE6514
LAP3	0.540418	0.442761	HSA00330_ARGININE_AND_PROLINE_METABOLISM	GSE6514
GLUD1	0.475802	0.460836	HSA00330_ARGININE_AND_PROLINE_METABOLISM	GSE6514
P4HA1	0.462843	0.520868	HSA00330_ARGININE_AND_PROLINE_METABOLISM	GSE6514
ALDH4A1	0.41455	0.543884	HSA00330_ARGININE_AND_PROLINE_METABOLISM	GSE6514
PYCRL	0.373981	0.56701	HSA00330_ARGININE_AND_PROLINE_METABOLISM	GSE6514
NOS1	0.341499	0.590238	HSA00330_ARGININE_AND_PROLINE_METABOLISM	GSE6514
RARS	0.316462	0.613465	HSA00330_ARGININE_AND_PROLINE_METABOLISM	GSE6514
WARS	0.732885	0.0579341	HSA00380_TRYPTOPHAN_METABOLISM	GSE6514
PRMT5	0.716369	0.118197	HSA00380_TRYPTOPHAN_METABOLISM	GSE6514
ALDH7A1	0.666635	0.162064	HSA00380_TRYPTOPHAN_METABOLISM	GSE6514
PRMT2	0.623821	0.20041	HSA00380_TRYPTOPHAN_METABOLISM	GSE6514
NFX1	0.591553	0.236168	HSA00380_TRYPTOPHAN_METABOLISM	GSE6514
LCMT2	0.565122	0.270808	HSA00380_TRYPTOPHAN_METABOLISM	GSE6514
OGDH	0.547824	0.306852	HSA00380_TRYPTOPHAN_METABOLISM	GSE6514
HADHA	0.531852	0.340999	HSA00380_TRYPTOPHAN_METABOLISM	GSE6514
ACAT1	0.530688	0.387201	HSA00380_TRYPTOPHAN_METABOLISM	GSE6514
ECHS1	0.526931	0.431738	HSA00380_TRYPTOPHAN_METABOLISM	GSE6514
GCDH	0.498205	0.452157	HSA00380_TRYPTOPHAN_METABOLISM	GSE6514
ALDH3A2	0.477388	0.476991	HSA00380_TRYPTOPHAN_METABOLISM	GSE6514
HSD17B4	0.468993	0.513331	HSA00380_TRYPTOPHAN_METABOLISM	GSE6514
PRMT7	0.398889	0.491283	HSA00380_TRYPTOPHAN_METABOLISM	GSE6514
HEMK1	0.39695	0.525293	HSA00380_TRYPTOPHAN_METABOLISM	GSE6514
PRMT5	0.716369	0.0880813	HSA00450_SELENOAMINO_ACID_METABOLISM	GSE6514
PRMT2	0.623821	0.141548	HSA00450_SELENOAMINO_ACID_METABOLISM	GSE6514
MARS	0.589935	0.204566	HSA00450_SELENOAMINO_ACID_METABOLISM	GSE6514
LCMT2	0.565122	0.268615	HSA00450_SELENOAMINO_ACID_METABOLISM	GSE6514
AHCY	0.551757	0.335657	HSA00450_SELENOAMINO_ACID_METABOLISM	GSE6514
PAPSS1	0.523479	0.384177	HSA00450_SELENOAMINO_ACID_METABOLISM	GSE6514
MAT2B	0.466593	0.402726	HSA00450_SELENOAMINO_ACID_METABOLISM	GSE6514
PRMT7	0.398889	0.402619	HSA00450_SELENOAMINO_ACID_METABOLISM	GSE6514
HEMK1	0.39695	0.456145	HSA00450_SELENOAMINO_ACID_METABOLISM	GSE6514
SEPHS1	0.329684	0.440306	HSA00450_SELENOAMINO_ACID_METABOLISM	GSE6514
GGTL3	0.321981	0.476545	HSA00450_SELENOAMINO_ACID_METABOLISM	GSE6514
PAPSS2	0.315277	0.514609	HSA00450_SELENOAMINO_ACID_METABOLISM	GSE6514
CBS	0.311604	0.554348	HSA00450_SELENOAMINO_ACID_METABOLISM	GSE6514
METTL6	0.287825	0.571537	HSA00450_SELENOAMINO_ACID_METABOLISM	GSE6514
MAPK3	0.769721	0.099235	HSA05216_THYROID_CANCER	GSE6514
TPM3	0.755347	0.199491	HSA05216_THYROID_CANCER	GSE6514
TP53	0.714879	0.287983	HSA05216_THYROID_CANCER	GSE6514
CCDC6	0.585575	0.312605	HSA05216_THYROID_CANCER	GSE6514
MAPK1	0.492008	0.307834	HSA05216_THYROID_CANCER	GSE6514
MAP2K1	0.490878	0.372471	HSA05216_THYROID_CANCER	GSE6514
RXRG	0.478784	0.426761	HSA05216_THYROID_CANCER	GSE6514
TFG	0.423555	0.437992	HSA05216_THYROID_CANCER	GSE6514
BRAF	0.418419	0.489151	HSA05216_THYROID_CANCER	GSE6514
CCND1	0.413365	0.540679	HSA05216_THYROID_CANCER	GSE6514
RXRA	0.373483	0.557271	HSA05216_THYROID_CANCER	GSE6514
PPME1	0.682771	0.0383236	HSA00650_BUTANOATE_METABOLISM	GSE6514
ALDH7A1	0.666635	0.0911955	HSA00650_BUTANOATE_METABOLISM	GSE6514
ABAT	0.621771	0.127052	HSA00650_BUTANOATE_METABOLISM	GSE6514
OXCT1	0.557794	0.1391	HSA00650_BUTANOATE_METABOLISM	GSE6514
PDHA1	0.533126	0.165902	HSA00650_BUTANOATE_METABOLISM	GSE6514
HADHA	0.531852	0.211016	HSA00650_BUTANOATE_METABOLISM	GSE6514
ACAT1	0.530688	0.256219	HSA00650_BUTANOATE_METABOLISM	GSE6514
ECHS1	0.526931	0.299766	HSA00650_BUTANOATE_METABOLISM	GSE6514
PRDX6	0.498345	0.319453	HSA00650_BUTANOATE_METABOLISM	GSE6514
ALDH3A2	0.477388	0.343202	HSA00650_BUTANOATE_METABOLISM	GSE6514
HSD17B4	0.468993	0.37866	HSA00650_BUTANOATE_METABOLISM	GSE6514
HMGCL	0.462459	0.412409	HSA00650_BUTANOATE_METABOLISM	GSE6514
BDH1	0.445534	0.436041	HSA00650_BUTANOATE_METABOLISM	GSE6514
PDHB	0.406945	0.44273	HSA00650_BUTANOATE_METABOLISM	GSE6514
ILVBL	0.366419	0.43867	HSA00650_BUTANOATE_METABOLISM	GSE6514
DDHD1	0.350936	0.455388	HSA00650_BUTANOATE_METABOLISM	GSE6514
AACS	0.337437	0.473208	HSA00650_BUTANOATE_METABOLISM	GSE6514
RDH11	0.329266	0.493451	HSA00650_BUTANOATE_METABOLISM	GSE6514
GAD2	0.307481	0.499734	HSA00650_BUTANOATE_METABOLISM	GSE6514
ALDH5A1	0.284817	0.503662	HSA00650_BUTANOATE_METABOLISM	GSE6514
PFKM	0.703224	0.0923481	HSA00052_GALACTOSE_METABOLISM	GSE6514
PFKL	0.664311	0.180316	HSA00052_GALACTOSE_METABOLISM	GSE6514
GAA	0.649203	0.273678	HSA00052_GALACTOSE_METABOLISM	GSE6514
GLB1	0.545385	0.296862	HSA00052_GALACTOSE_METABOLISM	GSE6514
GALK2	0.528765	0.363908	HSA00052_GALACTOSE_METABOLISM	GSE6514
PFKP	0.496956	0.412571	HSA00052_GALACTOSE_METABOLISM	GSE6514
B4GALT2	0.41209	0.405689	HSA00052_GALACTOSE_METABOLISM	GSE6514
HK1	0.392241	0.4492	HSA00052_GALACTOSE_METABOLISM	GSE6514
GALK1	0.36326	0.478074	HSA00052_GALACTOSE_METABOLISM	GSE6514
GALE	0.335971	0.50471	HSA00052_GALACTOSE_METABOLISM	GSE6514
RDH11	0.329266	0.548161	HSA00052_GALACTOSE_METABOLISM	GSE6514
GALT	0.284801	0.54978	HSA00052_GALACTOSE_METABOLISM	GSE6514
UGP2	0.270932	0.578699	HSA00052_GALACTOSE_METABOLISM	GSE6514
ENO1	0.80922	0.0649064	HSA00010_GLYCOLYSIS_AND_GLUCONEOGENESIS	GSE6514
PFKM	0.703224	0.10858	HSA00010_GLYCOLYSIS_AND_GLUCONEOGENESIS	GSE6514
PKM2	0.686137	0.158654	HSA00010_GLYCOLYSIS_AND_GLUCONEOGENESIS	GSE6514
ALDH7A1	0.666635	0.206292	HSA00010_GLYCOLYSIS_AND_GLUCONEOGENESIS	GSE6514
PFKL	0.664311	0.259724	HSA00010_GLYCOLYSIS_AND_GLUCONEOGENESIS	GSE6514
ENO2	0.641574	0.303049	HSA00010_GLYCOLYSIS_AND_GLUCONEOGENESIS	GSE6514
ACSS1	0.608727	0.337059	HSA00010_GLYCOLYSIS_AND_GLUCONEOGENESIS	GSE6514
PDHA1	0.533126	0.330459	HSA00010_GLYCOLYSIS_AND_GLUCONEOGENESIS	GSE6514
LDHA	0.526965	0.368567	HSA00010_GLYCOLYSIS_AND_GLUCONEOGENESIS	GSE6514
PFKP	0.496956	0.38325	HSA00010_GLYCOLYSIS_AND_GLUCONEOGENESIS	GSE6514
ALDH3A2	0.477388	0.405843	HSA00010_GLYCOLYSIS_AND_GLUCONEOGENESIS	GSE6514
ALDOC	0.476028	0.443427	HSA00010_GLYCOLYSIS_AND_GLUCONEOGENESIS	GSE6514
TPI1	0.469103	0.477315	HSA00010_GLYCOLYSIS_AND_GLUCONEOGENESIS	GSE6514
PDHB	0.406945	0.459525	HSA00010_GLYCOLYSIS_AND_GLUCONEOGENESIS	GSE6514
HK1	0.392241	0.478438	HSA00010_GLYCOLYSIS_AND_GLUCONEOGENESIS	GSE6514
GALM	0.367936	0.486451	HSA00010_GLYCOLYSIS_AND_GLUCONEOGENESIS	GSE6514
TUBB2C	0.680837	0.0568623	HSA05130_PATHOGENIC_ESCHERICHIA_COLI_INFECTION_EHEC	GSE6514
YWHAZ	0.623114	0.106404	HSA05130_PATHOGENIC_ESCHERICHIA_COLI_INFECTION_EHEC	GSE6514
TUBB	0.618012	0.174247	HSA05130_PATHOGENIC_ESCHERICHIA_COLI_INFECTION_EHEC	GSE6514
TUBB3	0.60181	0.2369	HSA05130_PATHOGENIC_ESCHERICHIA_COLI_INFECTION_EHEC	GSE6514
NCL	0.565917	0.280796	HSA05130_PATHOGENIC_ESCHERICHIA_COLI_INFECTION_EHEC	GSE6514
ITGB1	0.562061	0.343232	HSA05130_PATHOGENIC_ESCHERICHIA_COLI_INFECTION_EHEC	GSE6514
ACTG1	0.49841	0.349254	HSA05130_PATHOGENIC_ESCHERICHIA_COLI_INFECTION_EHEC	GSE6514
TUBB4	0.496596	0.404141	HSA05130_PATHOGENIC_ESCHERICHIA_COLI_INFECTION_EHEC	GSE6514
ROCK2	0.495827	0.460269	HSA05130_PATHOGENIC_ESCHERICHIA_COLI_INFECTION_EHEC	GSE6514
RHOA	0.445921	0.470205	HSA05130_PATHOGENIC_ESCHERICHIA_COLI_INFECTION_EHEC	GSE6514
CDC42	0.432992	0.511494	HSA05130_PATHOGENIC_ESCHERICHIA_COLI_INFECTION_EHEC	GSE6514
